# Supplementary material for: Pumpkin (Cucurbita moschata) HSP20 Gene Family Identification and Expression Under Heat Stress
Source: Front Genet. 2021 Oct 14;12:753953. doi: 10.3389/fgene.2021.753953 (PMC8553033; doi:10.3389/fgene.2021.753953)
Supplement: Supplementary file 1 [file Table1.XLS]

## Sheet: Sheet1
Table S1. The gene ID of HSP20 genes in C. moschata, A. thaliana and O. sativa
Gene name	Gene ID	Species
CmoHSP20-1	CmoCh01G006670.1	C. moschata
CmoHSP20-2	CmoCh01G007920.1	C. moschata
CmoHSP20-3	CmoCh01G009310.1	C. moschata
CmoHSP20-4	CmoCh01G009330.1	C. moschata
CmoHSP20-5	CmoCh01G017970.1	C. moschata
CmoHSP20-6	CmoCh01G017990.1	C. moschata
CmoHSP20-7	CmoCh02G008240.1	C. moschata
CmoHSP20-8	CmoCh02G012130.1	C. moschata
CmoHSP20-9	CmoCh03G003990.1	C. moschata
CmoHSP20-10	CmoCh04G012110.1	C. moschata
CmoHSP20-11	CmoCh04G012120.1	C. moschata
CmoHSP20-12	CmoCh04G012140.1	C. moschata
CmoHSP20-13	CmoCh04G012160.1	C. moschata
CmoHSP20-14	CmoCh04G012170.1	C. moschata
CmoHSP20-15	CmoCh04G019050.1	C. moschata
CmoHSP20-16	CmoCh06G002650.1	C. moschata
CmoHSP20-17	CmoCh06G008000.1	C. moschata
CmoHSP20-18	CmoCh09G003550.1	C. moschata
CmoHSP20-19	CmoCh10G010540.1	C. moschata
CmoHSP20-20	CmoCh10G010550.1	C. moschata
CmoHSP20-21	CmoCh11G007950.1	C. moschata
CmoHSP20-22	CmoCh13G000910.1	C. moschata
CmoHSP20-23	CmoCh13G000920.1	C. moschata
CmoHSP20-24	CmoCh13G007610.1	C. moschata
CmoHSP20-25	CmoCh14G000990.1	C. moschata
CmoHSP20-26	CmoCh14G012350.1	C. moschata
CmoHSP20-27	CmoCh14G013730.1	C. moschata
CmoHSP20-28	CmoCh15G001240.1	C. moschata
CmoHSP20-29	CmoCh15G007840.1	C. moschata
CmoHSP20-30	CmoCh15G010620.1	C. moschata
CmoHSP20-31	CmoCh16G009150.1	C. moschata
CmoHSP20-32	CmoCh19G005900.1	C. moschata
CmoHSP20-33	CmoCh19G010850.1	C. moschata
AtHSP20-1	AT1G06460.1	A. thaliana
AtHSP20-2	AT1G07400.1	A. thaliana
AtHSP20-3	AT1G52560.1	A. thaliana
AtHSP20-4	AT1G53540.1	A. thaliana
AtHSP20-5	AT1G54050.1	A. thaliana
AtHSP20-6	AT1G54400.1	A. thaliana
AtHSP20-7	AT1G54840.1	A. thaliana
AtHSP20-8	AT1G54850.1	A. thaliana
AtHSP20-9	AT1G59860.1	A. thaliana
AtHSP20-10	AT1G76770.1	A. thaliana
AtHSP20-11	AT2G03020.1	A. thaliana
AtHSP20-12	AT2G19310.1	A. thaliana
AtHSP20-13	AT2G27140.1	A. thaliana
AtHSP20-14	AT2G29500.1	A. thaliana
AtHSP20-15	AT3G46230.1	A. thaliana
AtHSP20-16	AT4G10250.1	A. thaliana
AtHSP20-17	AT4G16545.1	A. thaliana
AtHSP20-18	AT4G16550.1	A. thaliana
AtHSP20-19	AT4G21870.1	A. thaliana
AtHSP20-20	AT4G25200.1	A. thaliana
AtHSP20-21	AT4G27670.1	A. thaliana
AtHSP20-22	AT5G04890.1	A. thaliana
AtHSP20-23	AT5G12020.1	A. thaliana
AtHSP20-24	AT5G12030.1	A. thaliana
AtHSP20-25	AT5G20970.1	A. thaliana
AtHSP20-26	AT5G37670.1	A. thaliana
AtHSP20-27	AT5G47590.1	A. thaliana
AtHSP20-28	AT5G47600.1	A. thaliana
AtHSP20-29	AT5G51440.1	A. thaliana
AtHSP20-30	AT5G54660.1	A. thaliana
AtHSP20-31	AT5G59720.1	A. thaliana
OsHSP20-1	Os01t0135800-01	O. sativa
OsHSP20-2	Os01t0136000-00	O. sativa
OsHSP20-3	Os01t0136100-01	O. sativa
OsHSP20-4	Os01t0136200-01	O. sativa
OsHSP20-5	Os01t0184100-01	O. sativa
OsHSP20-6	Os01t0587500-00	O. sativa
OsHSP20-7	Os01t0588000-01	O. sativa
OsHSP20-8	Os02t0128000-00	O. sativa
OsHSP20-9	Os02t0201000-02	O. sativa
OsHSP20-10	Os02t0217900-00	O. sativa
OsHSP20-11	Os02t0711300-01	O. sativa
OsHSP20-12	Os02t0758000-01	O. sativa
OsHSP20-13	Os02t0782500-01	O. sativa
OsHSP20-14	Os03t0157600-00	O. sativa
OsHSP20-15	Os03t0245800-02	O. sativa
OsHSP20-16	Os03t0266300-01	O. sativa
OsHSP20-17	Os03t0266900-02	O. sativa
OsHSP20-18	Os03t0267000-00	O. sativa
OsHSP20-19	Os03t0267200-01	O. sativa
OsHSP20-20	Os03t0656000-00	O. sativa
OsHSP20-21	Os03t0835700-00	O. sativa
OsHSP20-22	Os04t0445100-01	O. sativa
OsHSP20-23	Os05t0500500-01	O. sativa
OsHSP20-24	Os05t0592000-00	O. sativa
OsHSP20-25	Os06t0219500-00	O. sativa
OsHSP20-26	Os06t0253100-01	O. sativa
OsHSP20-27	Os07t0517100-01	O. sativa
OsHSP20-28	Os09t0345500-00	O. sativa
OsHSP20-29	Os10t0159600-01	O. sativa
OsHSP20-30	Os10t0159700-01	O. sativa
OsHSP20-31	Os10t0437700-01	O. sativa
OsHSP20-32	Os10t0437900-00	O. sativa
OsHSP20-33	Os11t0244200-01	O. sativa
