# Supplementary material for: Pumpkin (Cucurbita moschata) HSP20 Gene Family Identification and Expression Under Heat Stress
Source: Front Genet. 2021 Oct 14;12:753953. doi: 10.3389/fgene.2021.753953 (PMC8553033; doi:10.3389/fgene.2021.753953)
Supplement: Supplementary file 3 [file Table4.XLS]

## Sheet: Sheet1
Table S4. mRNA sequences of CmoHSP20 gene family
>CmoHSP20-8
TATTGATCCAATTTGAAACCAAATGGCTCCCAAAAACCAGCCCACTTATGAAGATTTTGA
ACCTCTGGTTGAAGCTTCTGAAGAAGATGGCTGCAGCATTCTCTCCCTACACGTTCCTGG
TTTCCGCAGAGAGCAAATTCGGGTTCAAGTATCCTCCACAAGAAAGCTGAGGATCTCCGG
CGAGCGGCCTTACCAGAACAAGACATGGCAGCGTTTCCACAAGGAGTTTGAAATCCCATC
AAACTGCACCACCTCTAATATTACAGCCAAGTACAAGGACGGCATCCTTCATGTCCGTCA
GCCATTGCAGCCACAGGACGTGTCGGAGCCGCCACGCACGGCAGCTCCCAACCCACCGCC
ACCACAGCAGCAGCAGCAAAATGGCCAGCAACAAGCTGAGGAACCAGAGAAGAAGAGCAG
CCCAGCCGCCAATGGAAAAGCGGAAGCCAAAAGCAATAGAGAAAGAGAAGGAAGTACTTG
CAATGGTGACAAGATCAGTGGTCGAGCTGGGCGGCTGAAGGAGGTGGCTCCTGGATTGTT
GGGGAAGTTTATTTTGCCTGTTTTGGCGGCTGTGTTGCTTTTCCTGTTGGCTAAGAGGCT
GGATCAGAACATGGCTGGTGGAGCCGGAGAATCTCGGCTATGTTGTTCGGGCTGCGGTAA
GGTGCTTGGCCAGTTCTTTGGAGGAAAATACATTGATCATAGCAAACCTATGCTCGGAAA
GGACACGAAATTGAAGAAGAGGAAAACCGAGAAGAAGCAGAAACATGAGAAGATTGAAAT
GGATTCCGCGGATCTGCAACTCGCAACATGA
>CmoHSP20-6
ATGGAGTTGGCCAGAATGGGGTTGGACCCAATATTCCTGAATGCCCTCCATGACCTTCTG
GACTTCACCGATGAGGCAGGGCAGAGCACCCACCACGGGCCGTCACGCGCCTTCGTGAGG
GACGCAAAGGCGATGGCGGCGACTCCAGCGGATGTGGTAGAATATCCAAACGCCTACCAA
TTCTCCATCGACATGCCTGGCCTCAAAATGGACCAAATCAAGGTCCAAATCGAGGACAAC
CAGTTGGTTGTGACCGGCGAGAGGAAGAGAGAGAGTGAGAAGGTTAAGGAAGGGAAATAT
GTGACAATGGAGAGGAGGCTGGGCAAATACTTGAAGAAATTTGTGCTGCCGGAGGCCGCC
GATGTCGACAAAGTATCAGCGGCGTACCAGGACGGAGTGCTGTCGGTCACGGTGGAGAAG
AAGCCGCCGCCAGAGCCCAAAAAGGCCAAGACTATTGAGGTTCGTGTGGGACAAGATTGA
>CmoHSP20-5
ATGGATCTCGTCGACGAGGCTGACAAGTCGTTCAACGCCCCAACACGAACCTACGTCCGG
GATGCCAAGGCCATGGCAGCCACTCCGGCCGACATCAAGGAGTATCCAAATTCCTACGTT
TTCGTCGTCGACATGCCAGGGCTGAAGGTCGGAGACATCAAGGTTCAGGTTGAGGACGAC
AATGTGCTACTGATAAGTGGCGAGAGGAAGAGGGAGGAGGAGAAAGAAGGGGCGAAGTAT
GTGAGGATGGAGAGGAGAGTTGGGAAGTTAATGAGGAAATTTGTGTTGCCGGAAAATGCC
AACGTTGATGCCATCTCGGCGGTTTGTCAGGATGGTGTGCTCACGGTGACCGTGCAAAAG
TTGCCACCACCTGAGCCCAAGAAGCCCAAGGTGGTTGAGGTCAAGGTCAATTGA
>CmoHSP20-24
ATTCTTCTATTTAAGGCTAAGACGAGCGTCGTTAAGACCCTATCCACTTCTGGTCTCATT
GGGCCCGCCGAGAGCCCGCTGAACAGAAATCTTCGTTCCCAAAGCTATCAACAATGGAGA
TTTCAACTTCTCATCCTGCTTCCCTGCACAACTCACTATCTCCTCGTCTCCTCTTTCCTT
ACTACCATTACGCCGTTCCTCAGAACTACGTGCACTGGGCTCAAACATCCGAGTCTCACG
TTTTCTCGGCCGATCTGCCTGGTGTTCGGAAGGAGGAGATAAAAGTGGAGGTGGAAGATT
CGCGATACCTAATTATTCGAACGCAGGCTGTGGATGGAGTTACGGTGCCTGCGAAGAGCT
TCTCGAGGAAGTTTCGGCTTCCGGTTTTGGTCGATGTGGATGCGATTTCGGCTGGATTTG
AGAATGGAGTTTTGGAGATTACGGTGCCTAGGTCTTTAAGGACACGCTCTGTCATTCACC
AGACTGATTCTTCTGATCAACTTCAACTTCTTGCTAGGGCTGCTTGATTTGATCGGGATT
CGAAACTCGAACGATTGACGATTTCGATTCCAAGTTTGCTGGTTCTGCCTTCTCTTTTCC
TTTCGTTGGAAGTTTGATTAATTTCTCACGAGCAGGAAAAAAAAAACGTTCCGATATCGA
CATATTCTTTGATTTAGAATCTGTGATTGGAGACGATTGATCCCAATGAATTAGATTCAT
CGAAGTCACAAAGGATTATGTTACCTTCTAAAGGCCATTGAGGTGATGAAACGCGTCTTT
GGTATCATTCATACGGGAAAATTTTGAACATATTCGCCGTATGTGGGGATCGAACCCACG
ACCACGTGGTTAAAAGCCACGCGCTCTACCACTGAGCTAAGACGGCTCTGAACTTTGGCG
TGATAAATTTCTTTAAAGCAATAAACGATTACGTTACTTTATGAACCTGAACTTGAAGTG
ATGAAACGGGTCTTTGGGGATCGAACCCACGACCACG
>CmoHSP20-10
ATGTCGCTGATTCCAAGCATTTTCGGTGGGCGACGGAGCAACGTCTTCGATCCCTTCTCC
TTGGACGTCTGGGATCCTTTCGAGGGCTTCCCATTTTCAAGCTCACTGGCCAACGCCGCT
TCCTCTGCTCGTGAGACCTCTGCTTTTGCCAACACTCGAATCGACTGGAAGGAGACCCCA
GAAGCCCACGTGTTGAAGGCGGATCTTCCGGGGATCAAAAAGGAGGAAGTGAAGGTTGAA
ATTGAAGAAGGGGGAGTTCTGCAGATCAGCGGAGAGAGAAGCAAAGAGCAGGAGGAGAAG
AACGACAAGTGGCATAGAATTGAAAGAAGCAGTGGGAAGTTCATGAGGAGATTCAGGCTG
CCGGAGAATGCGAAAGTAGAAGAGGTGAAGGCCAACATGGAGAATGGGGTGCTGACGGTG
ACGGTGCCCAAGATGGAAGTGAAGAAGCCAGAAATCAAGGCCATCGACATCTCTGGTTAG
>CmoHSP20-12
ATGGCGTTGATTCCAAGCATTTTTGGTGGGCGCCGGAGCAACGTCTTCGATCCCTTCTCC
TTAGACGTTTGGGATCCTTTCGAAGGCTTCCCATTTTCAAGCTCACTGGCCAACGTCCCC
TCCTCTGCTAGTGAGACCTCTGCTTTTGCCAACACCCGCATCGACTGGAAGGAGACCCCG
GAAGCCCACATCTTCAAGGCGGATCTTCCCGGGATCAAGAAGGAGGAGGTGAAAGTTGAA
GTTGAAGAGGGGGGAGTGCTGCAGATCAGTGGAGAGAGGAGCAAAGAACAGGAGGAGAAA
AACGACAAATGGCATAGAATTGAACGAAGCAGTGGGAAGTTCCTGAGGAGGTTCAGGCTG
CCGGAGAACGCAAAAGCAGGAGAGGTGAAGGCGAGCATGGAGAATGGAGTGCTGACGGTG
ACAGTGCCTAAGATGGAAGTGAAGAAGCCGGAAATCAAGACCATTGACATCTCTGGCTGA
>CmoHSP20-14
ATGGCGTTGATTCCAAGCATTTTCGGTGGGCGCCGAAGCAACGTCTTCGATCCCTTCTCC
TTAGACGTTTGGGATCCTTTCGAAGGCTTCCCATTTTCAAGCTCTCTGGCCAACGTCCCC
TCCTCTGCTCGTGAGACCTCTGCTTTTGCCAACACCCGCATCGACTGGAAGGAGACCCCA
GAAGCCCACGTGTTGAAGGCGGATCTTCCGGGGATCAAAAAGGAGGAAGTGAAGGTTGAA
ATTGAAGAAGGGGGAGTTCTGCAGATCAGCGGAGAGAGAAGCAAAGAGCAGGAGGAGAAG
AACGACAAGTGGCATAGAATTGAAAGAAGCAGTGGGAAGTTCATGAGGAGATTCAGGCTG
CCGGAGAACGACAAGTGGCATAGAATTGAAAGAAGCAGTGGGAAGTTCATGAGGAGATTC
AGGCTGCCGGAGAATACGAAAGTAGAAGAGGTGAAGGCCAACATGGAGAATGGAGTGCTG
ACGGTGACAGTGCCGAAAATGGAGGTGAAGAAGCCAGAAATGAAGAGCATTGAAATCTCT
GGTAACAAGAAACAAAGTATAAACTCATTCAACTTCAGCACTCTTTTTACAAAGCTATCA
ACACCCAACAAAACCATGGCTCTGATTCCCGGCATTTTCGGTGGCCGCCGAAGCAACATC
TTCGACCCCTTCTCATTGGACGCTTGGGATCCATCCCAAGGCTTCTCACTGGCTAACGTG
CCTTCCTCCGCCCAGGAGACCTCTGCTTTTGCCAACACTCGCTTATTGCTCAGTTCATTT
ATTGCTCAGTTCTGTGTTTGTCTACCCTGA
>CmoHSP20-11
ATGACGTCGCTGATTCCAAGCATTTTCGGTGGGCGTAGGAACAACAACTCGGACCCCATG
TCATTGTCATTGTCATTGGATGTTTGGGATCCATTTGGTGGGGACACCTCTGCTATGGCC
AACACTCGCATAGACTGGAAAGAGACCCCAGAAGCCCACATCTTCAAGGCCGATCTTCCG
GGGATGAAGAAGGAGGAAGTAAAAGTAGAAGTGGAAGAAGGCAGAGTTCTGCAGATCAGT
GGAGAAAGGAGCAAAGAAAAGGAGGAGAAGAATGATAAATGGCACAGAGTGGAACGAAGC
AGTGGGAAGTTCATGAGGAGATTTAGGCTGCCGGAGAACGCTAAAGTTGATGAGGTGAAG
GCTAGCATCGAGAATGGAGTTCTCACTGTGAGGGTGCCTAAGACGAAAGAGAAGAAGCCT
GAAATCAGATCCATTGAAATCTCAGGCTAA
>CmoHSP20-13
ATGACGTCGCTAATTCCAAGATTTTTTGGTGGGCGTGGGAGCAACAACTCGGACCCCATT
GCATTGTCATTGGATGTTTGGGATCCATTTGATCGGGAGACATCTGCTATGGCCAACACC
CGCATCGACTGGAAGGAGACCCCAGAAGCCCACATCTTCAAGGGCGATCTTCCTGGGATG
AAGAAGGAGGAAGTGAAAGTAGAAGTGGAAGAAGGCAGAGTTCTGCAGATCAGTGGAGAA
AGAAGCAAAGAGAAGGAGGAGAGGAATGATAAATGGCACAGAGTGGAACGAAGCAGTGGG
AAGTTCGTGAGGAGATTCAGGCTGCCGGAGAATGCTAAAGTTGAAGAGGTGAAGGCCAGC
ATCGAAAATGGAGTTCTCACTGTGACGGTGCCCAAGACGAAAGAGAAGAAGCCTGAAATC
AGATCCATTGAAATCTCAGGCTAG
>CmoHSP20-15
GCAATCTAGAATGAAGGGAAGGTCCAGGAGAATCTAGAAGGAAGAAGAGAGGTTCCAGTT
CTTTCTTCCGTCTCCAGAGACTCCTCCTAACTCCTTTTATAGCACGTTCATGGCGGATTT
CTCTTCACTCGAAGCATTCTACGAAATCTTCATTCCTATTACTCGATCCAACTCGTTCCG
AAGCTGCAAATTATCTCTACAGCCACAGATTCGTTCATAATCCAGAGGTTTCGCTTAAAT
GGCTCAAGCTGTGTCGAATCTGACTCGATTCGTCTCCTTCACGCCTGGGAGAGTCTCTAA
TGATCCGAAGAAGCTTAAAGGATTTGCTCGTAGAAGTTGCATTAAAGCTATGGCGGGGGA
TGGCAGAGATAATCTCGATCATCTGCAGAAAATTTCTAGGAAGGAACAACGAACGACTCA
GCCACCAAAGAAACGAGTCGCTCCTGTTGCTCCTGTTGGGCTTTGGGATCGATTTCCGAC
GGCGAGAACAGTGCAGCAAATGATGGAAACAATGGAGAGGATTATGGATGATCCATTTGC
TTACTCCGGGGCATGGCCGTCACCGCCATTTTCGAGCGATGGAGCGGGGTACAGCAGGGG
AAGAACTCCATGGGAGATTAAGGAAGGGGAAAATGAGTACAAGATGAGGTTCGACATGCC
AGGTATGACGAAGGATGATGTGAAGGTGTGGGTGGAGGAGAAAATGCTGGTTGTGAAGGC
TGAGAAGGTGAAGAAGACCAGTTCAGAAAATGGGAAGGTGGGAGGAGAAGAAGAAGAAGA
AGAAGGAGATTGGTCTGCTAAGAGCTATGGAAGATACAGTAGCAGAATTGCATTGCCTGA
GAATGTTCAATTTGAGCAGATCAAAGCAGAGGTAAAAGATGGGGTTTTGTACATAACAAT
ACCGAAGGCTGTTGTAACGAGTAAAATTGTAGATATCAATGTTCAGTGAAGAGTCCGGAG
TAGTCCTCAAGAGTAGTTGTAGTTATGTAAACAGCCATGAAGTTGAAGTTCTTGCAATTT
CTTCGTGGCTTTTGTAATCTATTCAACAAAGCTTGGTTACAGCGTTTGGGATTTTTTGTG
GAATAACAAACCGCTTTAATTTTGAGAGAATTGGTTCATCAGAATGTTGAACATTGGAAA
GGAAGACGAAAAAAAAATTGATATCAATCTGGTGGAGAAGGCAGATGGTTTCTTCTGTTC
TTGTCTGAATTGAATATCAGTAGCTGGAACTTCATTCCAGAAGTAGTGTTCTTGCTTGCC
AGAGGATCAAGCTCGGCATGAAAAGCCATGTAAGAGTTTTTAATGAATCTTTAATCTCTA
TCTGTGGCCTAGTTAAGTAGTAGAGCCAATACTCATGCATGAACAAGACCCTCAATGGAC
GTCCTAAAGAAGGCAACTTTCACCATTTCACAACAATATAATGAGACCCAAGTTTCTGTT
TGGACAGATAACTTGTAAGGAATTGATCTTTTCTCATTGAATTAGTCTGTTAATTATATG
CTTGAGATCACAGATATCCAATTCCATAATTGAATCAGAATGCATCAGGATTCTGTAGAA
CAAGCACTCCTAAGGATGTCTCAGTGTCCTGAGATTGTCCGAGCGCAAGACCGGCCATCA
CTGATATCAACTGTTCCACTGCGACACCTAAAAGCTTTTTTCTTAAACTACTTTGATTGA
AACTGCCCCATCTGTATTGTGTTTAGTTATTTAGTAGAAAGTTGAAGTTTATTACATTGT
TCAAATGATAGTGCTCGAGGAATCGTACAAAGCAATGCTGTTTTTCTACTTGCAATCTCT
TGAATTTGAACAGATGACAGTAGCAGAGAATCAAGTTTGCAGCATAAATTGTATTGCCAA
TTGAAGGCCAACACATTGGATCATGCTTCTTTCTTCTTATGGATCACAACATGTAATCTG
GTATTAAAATACTCACATCTGGTTGAAACAGTGGCAGGCTTTCGATATAAAGGTAGAAAT
GTATTAGATTTTCCTTGGTAAGAGTTTCCGAGTCGACAATGTCGGTGTCGCTTGTAAGAA
CCCACAGGTCCCTGGCGCTCAACCTATTTAGACAGTTACGGCAGAAGGGACAGGAACGCG
ACCTCAGACTCCTGCAGACAAGATTACAACAGACAGAACTCCTGTTGTTAGCTGATAATA
AGAAAGTTTGAGGCTGAGAAGGAAGAAAAATTGTTAGTACCAGTCCTGAAAGCAGCTGAG
GCACATCGAATGGCCACAATTTGGCAACACAACATCTCTGCAGTTTTCCATGCATATCCC
ACACTCCTCATCCCTCTGAAGATCGTCATTAGATAGCCCCTTCTGATCTTCTGTTCTCTT
CCTAGAAGAAGTCTCTTCTTTTGACTTGAGGTGCCCACTTCGAAGTTGCCTAAGTGAAGG
GTATATCACAGCTGCCATGGTTTCATTGTTAATGAATTTGATCTGTCTGTCTCTGGAAAA
AGTAAAAGTTAGGAGGGAAGTGCAGACCATAGAACTCCTTGAGGGTGGCTTTTCTTTCTC
GTGGCGATGCCAACGGTTGGTGTCCATCGACGTACACCTGCATACTTGAGTAAACATTGA
GAGGGCTTTAGATTTCATTGAGTAGCTTTAGAATTCAGGTTGTGAATATGCTGCAAGAGT
TGAGGGAAGCACCTTGTACAAGAGTATGTGGAAAAGGCCCAAGAAACTTGGAAGAGGATC
TGTGCAACTGAAATCCATCCATTCAATCCAATGAAGAAAAAAGAGAGCAAATGGGCTGTA
TTGCAATCTCATTTGAATGCAAAATCCACCGTAATCTCTCGAGAACATAGCTGCCCTACA
AATGCAGAGAAGTCGTAATTCAAGTAGTGGAACAACAGGCCTCGGGTATCAGAAGTTAAG
AACCATGAAGATCTTTTGGGTTCTGGAACATAAAGTAGGGTGTGTGTGGCAAGCTTACTG
ATTCTAGATGTGTACCAGCCTCAGCCTAAGTCCACAATATTGTCCTTGTGGGATCTTTTT
TTTTGGGCTTCCCCTTAAAGTTTTAACACTTAACACGTATCTGTTAGGGAGAGTTTTTTT
ACACCCTTATAAGAAATGTTTCTTTCCCCTTTCCTATGGGATCTCACAACCTACCTCATT
AGAGGCCTAACATCTTCATTGGCACCGACCCTGATACCATTTGTAACAGAGAGGAACGAA
GCACGACCCCTGTGTAAGGATGACACACACAAATTGAGAATTGGTCCAATTTTTATTTAA
ATTGGGGGATCTCACATCAGCTGAAGAAGGTAAGAAAGAAAAGTGTGGAAATCTCTCCTT
AACGAGGAAGTCCAAAAAGAAAAGTTTAGAGAAGACAATATCTGTTAGCCTGACGTGGGA
TTGTGAAATTCATTCTTTATAAGGATATGAAAACTTCTCCCGAAAGCTCTAAAGGGAAAG
TCTAAAGAACACAATATCTACTAACAGTGGATTTGAACATATTTACTCACGGGATTGAAA
ATAGGAATGATATGCAGAGAATAGAACCCCCAGTAGAAGATCTTACAAGGCATTTGCACG
TCGTATATCAGCTTCAACAGCCTTGACAGATTCTTTAAACGAGTTCCTTTTGGGCTGTTG
TTGCCACATTCTTTCTCCTTCCAACTTGACAGAACAGAGCAGCAGCCAGATGATGTTGAG
AAAAGAAGAGATATATTTGTGGAAAGGCCGTGTCCAGACATCTAAAAAATGAGGGAAAGA
AGGAGATGTGGGTAAAACCTTGCTTTGATTTCAAACTTCAAACCTTCGACACTTTAAGAC
AAGAAAAGGATACCTTGTGTTTAGTGTTTATCCATTGTTTCTTAGTCGGGGATTGCATTG
TTTCCAAGTCAGACCTTCCTTCCTTCCTTAGAATACCCAAAACCCAATAACTAAGCATGT
TAACAATCAAGATAAGCATTAAACCCTATTGATTGCTGCAAATTTAATGCTGCGTGCTTC
TTACCCAACTTTGATCGCGCCGCTTCATTCCGCCCATCGTCTGTCCCTCACGAATTCTGA
TATCGGCATTTCTGTCTCTCTCCGATGGGTTCCTCCATGTTCGTTCATCGGAGCTTAGAC
AGAGATTGGCAGAAAAATGTAAGGATCCGGACGATTAGGTCACCTCCCTTCTTCAGCCCG
AGGCCGTTTCATTTAGAGGCTCTCAAGGTTGCTTTGGACCAAGGCCCATTAGCAAGTTTT
CAATCAAAATTATTTTTTTTTTTTTAAATAATTTAATTTTGACCCCGAAATTTGTTATGG
TATCAACGTAGATTATAAATTTTCAATTTCGTTAACTTGACGCCCTCATTCAAAATTTTC
TATAATATTGATTAAAAA
>CmoHSP20-30
AGCAGAAATCTGGAGCATTCCAAGTGACAGGTGTATGATCTCCAGACCCATCTCCATTCT
TCTCCTCTTTTCATTTCTCTATAAATGTCTTCTTCATCCCCTCTGTAAGACACCAACTAC
AAATCCAACACAGCCATGGCGTCCACTCTTTCCTCTTCTGCTTCACCTCTGTTGTCCTTC
AAGCCTAGACCCCTCAAGAAAGCCCCACCGCCCCGACTCACATCCCTGCCTTTCAGGGTG
AGAGCTGAGACCGGAGCCGGCGGCGACCACAGCAAAGACACATCTTTGGAGGTGCATGTC
AATCCAAGCGGCCAGAGCCAGGGGACGTCCGTGGAGAGGCGCTCCAGCCCCAAGCGGCTG
GCCATGGATGTTTCACCTTATGGAATCTTCGACCCTTTATCTCCAATGAGGACAATGAGG
CAAATGCTGGACACAGTAGACAGGTTGTTCGACGATGCAGCAATGTTGAGGCCAGGAGGC
ATGTGGAGTAGGGGAGAGGTCCGAGCTCCATGGGACATCGAAGAACAGGAAAACGAAATC
AAGATGCGTTTCGACATGCCTGGCCTCTCCAAAGAACATGTCAAGGTATCTATTGAAGAC
AATTTCTTGATTATCAAAGGCGGCCATGAGGACACTAGCAGCCATGAGGAGGGCTGGTCC
ACAAAGAACGCCTCTGCCTACCACACCCGCCTCCAACTTCCTGATGGCATTGACAAGGAC
AACATCAAGGCCAAACTTAACAATGGTGTTCTTTACATCACACTCCCAAAAACCAAAATT
CAACGCAATGTCATGGATATTGAGATCCAGTGA
>CmoHSP20-33
CTCCTCTCTCCCACCTTCTCCATTTCCTCGCGCCATCACTTGTTCACTACAAAGCCCTTA
CACTGTCCTCTAGAAACTGCTACAGTTTCATTTGATCTCAGGGTTTTCTCAAGCTTATTC
TGATGGAGCACCACGCCGGAAAACGCAGACTCGACGTCCTTGCCGCTCATCTTGCTCCTG
CTGGTGATATTTCCACCGGACAAGGCCACGTTCTCCCTGCGAATTGCTGTAGCTACGGCA
GTTCTGTGATTCGAAGATTCGATAATAAGACGTACTTTGCAAGACAAGGATCTGAGGCTT
GTGGTGCTTATATGAGGCAGGCTTCGGCTACAGAGGTTCAGGGTAATCAACGATCTAATT
CTCAGCCGTTCTTGGATGTCTCCGAAGGTCCAGTGTATTCAAGACCTGCAAAGGATGGAG
GAATTCCCAGTATTGGAATAGAACAGCTTATGACTCAGAATTTCAATTTGATTGCATCTG
AACCTCCATTGTTTGCGAGAGCATGTTTGGGAATCAATGAACAAAATAACCATGTCATTT
CGGAGGCAAAACAGCCATCCTCTGGATCAAAAGGAGTTGGTGGTTTGTCTCCGAGGATGG
ATGTGGCAGAATCAGGCCGAGGTTATGTTTTGACCGTAGAAATTCCAGGAGTAAAGATCA
ATGACATTAGAGTCGAGGTCGATGACCAAAAGTTGACCATAATCGGCAAGCGCTCAAATC
AATACTGTGAAGTGGTTGGATATTCAAGCGACTCGATCTCTTCATATCACAAGAGAGAGA
TATCACAAGGGCCTTACCAGGTTGTGTGGCCACTTCCAATCAACATTAATAAGGACGGAG
TATTAGCTGAGTTCTGA
>CmoHSP20-32
CTCATACATCGCCGTGGGCGTCCTATAAAAGCCTCCTCCACCCACAATCCGACCATCCAA
ACTGCAATCAAACGAAGCTTTCTGTTCTTTGTATTTGAGAAGACGGCGATGAGTATGGGG
CTACCACGAAGCATGGTTTGCATGTTTCTTCCACTCGCAGTGTTGCTGTTTGTCACCCAC
CAACATGCCGCCCACGCTCTCATGCCCTACCGCTCCATCTGGGACATCATGCAACCAGCC
ATCATGCAAGGCGGGTTCTCGGAGGATCCATTCAGAATCCTAGAGCAGAGTCCCCTAGGC
GTTCCAAGATCAGCGGTGGACACAGTGGCAATAGCCCGCACGGACTGGAAGGAGACAAGC
GGGGAGCACATGATATGGATGGACATCCCCGGCGTGAAGAAGGAGGATTTAAAGATCGAG
GTGGAGGAGAACAGCGTGCTGAGAATCAGCGGAGAGATGAAGGGAGAGAGCGAGGTGGAA
GGGGAGAGATGGCACCGGGCGGAGAGGAGTTCGTCGGGGAGGTTCTGGAGGCAGTTCAGG
CTGCCGGGGAACGCCAACATGGAAGGGATCAAAGCCCACTTGGAGAACGGGGTGCTGAAG
GTGACGGTGCCGAAGCTGCCGGAGGAGAAGAAGAAGGAGGCGAAGGTGGTTAAGATCGAG
GAAGGGAGCATGTCCGGCGGCGAGGATGTGAAGCCTTCCAGAGCTGACGTCTAAAATAAT
GAGACGGATTTTGAAGGATCTTATTTAATAGGTTTATGCTTTGGATGTAATTTCTATGAG
AATAATAAATTTTGGAATATATATATATAATTTAG
>CmoHSP20-27
ATGGGAGCCCACTCCACTTCTCTATTTGAATACTCATTCCCCATGGCCCTGACTCGCTTG
GCTCTGAAGAATTTGCAGCAAAGGGCGCTTGTTTCCTCCTCTGCTGATGCTCTGCTCCAC
AGGCAAACAGAGGCCCTGATCAGAAGGTTCTGCGATCAGAGCTCAGAAGGCAATCCCAAA
GAAGTGGCCATTAATAATGAAGACAAAAACACCAAAATGGTCCCGAAAGGGGAAGGCAAG
AGGTGGGTATTATGGAAGAAGAATGGGAGAGAATTTGATGTGGGGAATTCACTGATGCAA
GCGGCTGAGAACATAAACAGGGTATTGAAAAGCTTGAACTTGAGGCGTCCATGGTGGGTC
TCCGGTGGGCATGTGAAAGAGCAAGAAGAGTGGTACAAGCTGAGGGTGGAGATGCCTGGG
ATTAGGAAGGAAGACGTGAAGGTGAGGGTGGAGGGTCGGATTCTGAGCATCAGAGGGGAG
CACAGTGAAGAAGACGAAGAAGAAGAAAGTGGGTGGAGGGGGGGGAGATATGGGTACTAT
GAGAGCACGGTGATGCTGCCGGAGGACGCGGTGGCGGATGAGATCAAGGCGGAGCTGAAA
GATGGGGTGTTGACCATCACCATTCCAAGGACTGAGATGCCCCCAAAGGATGTTAAAGAG
ATCACCGTCGTGTAA
>CmoHSP20-26
ATGAGCAGGGCCGCCGATTCGAACTCATCCAACGGACATTTGGTGCAGGCTATAAGCACC
CTCTTCCCTTCCCCTGAAGCCCTCGAGAAATTAGCCTTCATTTCCAACGATGCTCGGGAG
CCTAAGGGCATGTCCAGCATCCCGACTGACATCCTTGACGCTCCGAAGGAATACGTGTTC
TATATGGACCTGCCGGGGCTGTCGAAATCCGACATTCAGGTGACGGTGGAGGAGGAGAAC
ACGCTGGTGATTCGGAGTGGAGGGAAGAGGAAGAGGGAGGATGGGGAGGAGGAAGGGTGC
AAGTATTTGAGGCTTGAGCGGAAGGCGCCGCAGAAGATGGTGAGGAAGTTCAGGCTGCCG
GAGAATGCCGATACTTCTGCCGTTTCTGCTAAGTGCGAGAGTGGGGTGCTGGTGGTGGTT
GTGGGGAAGCTGCCTCCGCCTCCCAAGCCCAAAACGGTGCAGGTCGCCGTCGCCTGA
>CmoHSP20-28
ATGTCGTTAATTCCTAGTTTTCTCAGCGGTCGGCGGACCAACGTGTTCGATCCATTCTCC
CTGGATATATGGGATCCATTAGAAGGGATGCAATTTCCGGGGAGTCTGACGAAGGTTCCA
TCTTCCGGCGCAGGCGAAACGACGGCGATTGCAAACACTCGGATCGACTGGAGAGAGACA
CCAGAGGCTCACATATTCAAGGCGGATCTCCCGGGGCTGAAGAAGGAAGAAGTGAAAGTG
GAGGTTGAGGAAGGGAGAGTTCTGCAGATCAGTGGAGAGAGAAGCAAAGAAGAAGAGGAG
AGGAACGAGAAATGGCACAGAGTGGAGAGGAGCATGGGGAAGTTCATGCGGCGATTCCGG
CTGCCGGAGAACGCGAAAATGGATGAAATTAACGCCAAAATGGAAAACGGAGTGCTGACT
GTGACGGTACCTAAACAGGAGGAGAGGAAGCCGGAGGTCAAGGCCATCGATATCGCCGGA
TAG
>CmoHSP20-29
CTAGAAGACAGTGGCAGATAAAATGATCGAAGGTCGGAAGTCTCTGGAGATCGTTTCAGT
TTCCAGAGATTTTTAGTTTCGATCAGCTCCGTATATAGCAGCTGCCGTCTGTGGAACTTC
AATTCCTTAGGCTTGCTTTCAATGGCGAATGATCTCTTTGGATATCCTCTTCGGCGCTTC
TTCTGGAGCCCGCCCGTGTTCCGGGGACCGTCCGGCACCATTGCGCTCATGGATTGGCTC
GAAACATCCAATGCTCACATCTTCAAGGTTGACGTTCCAGGGTTCAGCAAGGACGAGATA
ACAGTACAGGTCGACGAGGCGAATGTCCTACACATTCAAGGAACGAGTGGTAAAGAGGAA
GCTCATGGAAAGGAGGCAATCTGGCATTTGGCGGAAAGACAAACAGGGAAGAGGGGATTT
TCCAGGGAGATTGAACTGCCAGAAAACGTTAAGTTGGATAAAATCAAGGCGCAGGTTGAG
GATGGGCTCCTCACCATTGTTGTCCCCAAAGATACAGCCCCAAGGCCATCAAAGGTCAGG
AATATCAACATTACGAGCAAGCTTTGAGATCTGAAACTAGCAGGAATTCAACGATTAGCT
GAATAATGCATAAGTTTTTGGAGTGGGAGTGCCGTTGAAGGTGTGTTGTATCTGTCTGTT
CATAAATAATGGGACGTTTTTTCCTTTTGTGTTTGAGGTACACTTTTTCAACAAATATAT
GATATAAAATATTCCTGATAATTG
>CmoHSP20-1
ATGTCGATCATTCCAATCGGCGGCCAAGACGGCCGTATTTCCAACGGTTCCTCTTCAAGC
ATCCTCAATCGCTTCCCGAAATTCCCCTTCCCTCTTGACTTATGGCACGATTTCCCTTTC
CCTTCCTCAATCTCGCACGCCTTTCCGGACTTCGCCTTTGGAGGCTCCGTCAACACTCGT
CTCGACTGGACCGAGACGCCGAACGCGCATGTTCTGAGAGCCTCCCTTCCGGGCTTCCAA
GGAGAAGACGTTCTCGTCGAGCTTCAGGATGATCGGATGCTTCAGATCAGCACCGATAGT
GGCGGCTTTGTGAGTAGATTCAAGATTCCGGAGAGCGGGAAGATCGAGGAGTTGAGTGCC
TTTATGGATTTTGGAGTTCTCACTGTGTTTGTTCCTAAAGAAGACGATCAGAGCAGACGC
GATGTTCGAGTGGTGGAGATCACCGGCGAGTAG
>CmoHSP20-2
ACCAAAGCGGATAATATCTTCACAATGGTATGATATTGTCCGCTTTGAGCATAAGCTCTC
ATTGCTTTGCATTGGGCTTCCCCAAAAGCCCTCGTACCCATAGAGATAGGATTCCTCACT
TGTAAACCCATGATCTTCTCCAATAATCCTCAACAATCCTCCTCTCGAACAAAGCACACT
ATAAGTCTTCCCTGAGGCTTATGGAGCTCTCGAATAGCCTCCCCTTAATCGAGGCTCGAC
TCCTTTCTCTAGAGCCCTCAAACAAAATACACCATTTATTCGACACTTAAGTCACTTTTG
ACTACACCTTCTCACAATTCTTTGTTCAATATTTAAGAATTCGAGTTTATGTTTCCATTA
AGGAATCCAGAGAAGATGTTAGAGAAGATGCTTGTGATTGGAAAACAAAAGGCATAGCCA
TTGGCATTCTTACATCTTCTTCTTCTTCTTGATCAAGTCAGGATTATCCATTTCAATAAG
AAACCACATTACTTCTGATATGCATTTACAAAACGCATATTCCTTCTCAAGAACAACAAC
AACAAAACCATAAGAAATCTCTGCGATTCAAAATTTCCTCGTATAAAACCCTCACCCTCC
CACAATTATCTCCATTCAACAATGGCGGAACAGGCACCATCAGATTTGCCCAACGAAGAA
TTCAAACCTTTCTGCGAATGGAAAAGGCTCGAAGACTCCGATGTTCTTCAGGTTCATCTC
GCAGAATTCAAGAAGGAAGAATTGAGGGTTCGGATCAAGAACAACTCCGTCCTTACACTT
ACCGGCGAGCGCCTAGCAGCCGGAGACTGGAAGAAGATCCGTTTCAACAGTGAAATCAAA
CTCCCAAAGGATACACCTCCAGATCAAATCCGTGCCAAATTCGGCGACTCTGTTCTTTCG
ATTACGATGCCGAAGAAGAAAGCCTCACCAGCCTCCATTGATAATGCTTGCCCTAGAAAC
TTCATATCCGGAGTAAAGTCTTCATTAGCAAGGTTGAAATTTAGCAAGGAATCGGCTGTG
GCTATGGCGGTTGCGGGACTCATTCTGGCCTCGGGAGCTTACTACTTGATAGAAAACCCT
AATCCGCATTGATTTCTGTAATTCCTGTTATTACTTTTTAAGGCTAAATTAATAAATTAA
TTCTTTTAACT
>CmoHSP20-18
ATGACAAGGTCATTATCGTCTATTGACTCCGTCAACTTCCAGAATCCAAACGAGGAATGC
GACAGAAGCTCCTGGAACCTCCTTCCAGCTCTTCTCAATACTTCCAGAAAATTCGTCCTT
CGGTTCCTTAAGTTCATTCACAACACATATAAAACCGAACCAACCGCATCAAACAAGAGG
AAGATGGATCTCAGAGTCATGGGCTTGGACTCCCCACTCTTCTCCACCCTCCAGCACGTG
ATGGACTTCGCCGATGACGCCGACAAGTCTTTCAGCGCCCCGACCCGTACCTACGTCCGG
GACGCCAAGGCCATGGCAGCCACTCCGGCCGACGTCAAGGAGTACCCGAATTCCTATGTT
TTTGTCGTCGACATGCCGGGGTTGAAGGTTGGTGACATCAAGGTTCAGGTAGAGGAAGAC
AATGTGCTACTGGTAAGTGGCGAGAGGAAGAGGGAGGAGGAGAAAGAGGGGGCTAAGTAC
GTAAGGATGGAGAGAAGAGTCGGCAAGTTTATGAGGAAATTTGTGTTGCCGGAAAATGCC
AACACGGATGCCATTACGGCGGTTTGTCAGGACGGTGTGCTTACTGTGACTGTGCAAAAG
TTGCCACCACCGGAGCCTAAGAAGCCCAAGATCGTTGAGGTCAAGGTCAATTGA
>CmoHSP20-7
ATGTCGCTGATTCCAACCATTTTCGGTGGCCGCCGGAGCAACGCCTTCGATCCCTTCTCC
TTAAACGTTTGGGACCCTTTCGAAGGCTTCCCATTTTCAAGGTCACTGGCCAATGTGCCT
TCCTCTGCTGCTGGTGAGACCTCTGCTTTCGCCTACACCCACATCGACTGGAAGGAGACC
CCAGAAGCCCACATCTTCAAGGCGGATCTTCCCGGGATCAAAAAAGAAGAGGTCAAAGTC
GAAGTTGAAGAGGGCGGAGTTCTGCAGATCAGCGGAGAGAGAAGGAAAGAAGAGGAGGAG
AAGAACGAAAAATGGCATAGAATTGAACGAAGCAGTGGGAAGTTCATGAGGAGATTCAGG
CTGCCGGAGAACGCAAAAGTGAATGAGGTAAAGGCCGGCATGGAGAATGGGGTGCTGACG
GTGACGGTGCCTAAGATGGAAGTGAAGAAGCCGGAGATCAAGACCATTGACATCTCTGGC
TGA
>CmoHSP20-21
ACATAAGACATTGAAGATATCGATCGAAATCTCCGTCAAGAGAAGCGAAGAAAAAGACAT
CAGAATTACCGAAGAGGAAAATCAAATCGAACGCATCACCGATGGATTCGAAAAATTACC
AGGATTTTTCGCCTAGATGTGATTGGCGTGAGGATCATGATTCTCGTGTTCTTACCGTAC
CCCTTAAAGATTTTAGGAGCAGCCAACTGAAAGTCCAGGTGACATCCACCGGAAAGTTGA
GGGTCTCCGGCGAACGGATGACCGAAGGCAACAAGTGGCTCCGATTCTACAAGGAGCTAG
ATGTCCCCACCGATACTGACACCGACAACATCTCTGCCAAGTTCAAGGATGGCGTCCTCT
TCGTCAAACACCCCAAAAAACTATCTGCCGCTACTTTCCCCAAAGCCGATCCCCGACCAC
CGGCCGAGCCTCCGAAGCCAGCGGCCGGGAAACCCAAAGTCGATCCCCAACCACCGGCCG
AGCCTCCGAAGCCGGGGGCCGGGAAACCCAAAGCTGATCCCCGACCACCGGCCGAGCCTC
CGAAGCCAGCGGCCGCAAAATCCTCAATCGACCCACCAACTGATCCACAAAATGCCCCAA
AGAGCCGAAATGAGGAACGCCAATCACAATCAAGTAGCAAAAGAGCCCCCACTTCCCCAA
GGATACAAGGTATAGACAAAGAATTAGAGGATCAGCAGAATCTCACACCCGGCCCACAAA
CTGTCCCACAGAGACAAAATGAGGAGCCTCAAGAACAGGCACATGGGGAACGAAGCCCCC
CTCCCCAAAAGGAAAAAACAGAGGAGGAGAAGGCAAAAGCACACACAAATCTGAAGGAAG
CTTCGAAGGAGACAAGAGATGAGGAAAGGGGGAAAGAAGAAATTGGGTCGAAAATGGGAG
AGGGCAAAGGGAAGGAGGAGGAGGGCAGCCATGGAAGGGAAGAGAAGGAAGGTGAAGTTG
CAGAGGAGAGGAGGAGGAGGAGGAGGAGTGAGGGAACGGTGGAAGAGAGTTTCCTGTGGA
GAAGAGAAGGGTACAAACAGGTTATTGATGGGGTGGTGAAGGAATTGAGGACAACTATGG
TGACTTTGGTTTTGGGGATTGCTGTTCTTGTGATTCTGTATCTGAAAGTTACAAACAAAG
GTCATGTGGATGAAGAATTGTGA
>CmoHSP20-9
ATGTCTTTGATTCCAAGTGTATTCGGCACCAGGAGCCTCTTCGACCCCTTCTTGTCGGAT
ATATGGGCACCCACCACCGCCAGCGAAGCCTCCTCATTTGCCAACACGCAGGTCGATTGG
AAAGAGACCCCAGAGGCCCACATTTTCAAGGCCGACCTGCCGGGGCTGAAGAAGGAGGAA
GTCAAAGTGGAGGTGGAGGACGGCGGCGTGCTTCAGATCAGCGGCGAGAGGGGCGTTGAA
AAGGAGGAGAAGAACGAGAAATGGCATCGCGTTGAAAGGGGCAAAGGGAAGTTCCTGAGG
AGATTCAGACTGCCGCAGAATGCTAAAGTGGAGGAGGTCAAGGCGGCGATGGAGAATGGG
GTTCTGACTGTCACCGTTCCGAAGGTGCCGGAGAAGAAGCCGGCGGTAAAATCGGTTGAA
ATCTCCGGGTGA
>CmoHSP20-23
ATGTCGATGATTCCAAGCTTTTTCGGTGGCCGACGGAGCAGCATCTTCGATCCATTTGCC
ACTTTCGATCTCTTAGATCCGTTCGATTTTCACTTTCCCTCTTCTATTTCATCTTACTTC
CCTGAAATCGCTCGAGATACTTCTGATCTGATGAACGCTGCTGTTGATTGGAAGGAGACG
CCGGAGGCTCATGTAATGAAAGCCGATCTGCCTGGACTGAAGAAAGACGAAGTGAAAGTG
GAGATAGAAGAGGGAAAAGTGCTTCAGATCAGCGGCCGAAGGAGCGTAGAGAAAGAGGAC
ATAAACGAGAAATGGCATCGGATCGAACGAAGCAGTGGGAAGTTCCAGACGAGATTCCGG
CTACCAGAGGATGCGAAAATGGAGGAAATTAGGGCATCAATGGAGGACGGTGTTCTCACG
GTGACGGTTCCCAAGGCCAAGGCGGAAGAAAAGAACGCGGAGGTGAAGTCAGTTGAGATT
TCCGGCTAA
>CmoHSP20-22
ATGTCGATGATTCCAAGCTTTTTCGGTGGCCAACGGAGCAGCATCTTCGATCCATTTGCC
ACATTCGATCTCTCAGATCCATTCGATTTTCACTTTCCTTCATCACTTTCATCTCACTTT
CCGGAAATTGCTCGTGAAACTTCAGCTATGGTGAACGCTCGTGTAGACTGGAAGGAGACG
CCGGAGGCTCATGTTCTGAAAGCCGATCTGCCTGGACTGAAAAAAGAGGAAGTGAAAGTG
GAGATAGAAGACGGAAAAGTGATTCAGATCAGCGGCGAAAGGAGAGTAGAGAAAGAAGAG
AAAAACGAGAAATGGCACCGGATGGAGCGAAGCAGTGGAATGTTCCAGAGGAGATTCCGG
CTGCCGGAAGATGCGAAAATGGAGGAAATTAGGGCATCTATGGAGAACGGAGTACTGACT
GTGACAGTGCCGAAGGCGGAAGAAAGGAAAATGGATGTGAAGTCCGTTGAGATTTCCGGC
TGA
>CmoHSP20-3
ATGGCAATATCCAAAGCAAAGAAAGCAGCACTTTTGGTGTTCACTCTTCTTCTCCTTACC
TCATCAACAGCCTCTCCGCTTCCATTCTTCGACCCATTTGGGATTCTGGAGCAAACCCCT
TTTAGCTTCCAAGACGAAAACAGAGATGCTCTGCAGCACCCACTCCAGCCCACCAGAGTG
GACTGGAAGGAGACGCCGGAGAGGCATGTGATCATGCTGGATGTGCCTGGACTTGACAGG
GATGAGCTGAAGATCGAATTGGACGACGAGAACAGGGTCATCAAAGTGATGGGAGAGAGG
AAAAGAGAGGAGGAAAAACAGAGCGATCACTGGCACCGAGTCGAGAGAAGTTATGGCAAA
TTCTGGAGGCAATTTCGGGTGCCCAGAAATGCGGATATGGAGTCTGTTAGAGCTCGGCTG
GAGAATGGGGTTCTCACGGTGACGTTGTCCAAGGTCTCGCCGGAGAAGGTTAAGGATCCC
AAAGTGGTGAGCATTGAAGAACCGCGGGCGGAGCAGGCGAAGTTGGGAGGGGCCAAGCAA
GAGCTTTGA
>CmoHSP20-4
ATGCCCAAATACATTCCACTTATAAAGTACTCTTCATCATCCCCCGACTTCACCCATCCA
CCAAAAATGGAACCATCCAAAGCAAAGAAAGCAGCACTTTTGATGTTCACTCTTCTTCTC
CTGACCTCATCAACAGCCTCTCTGCTTCCATTCTCCGACCCATTTGGGATTCTGGAACAA
ACCCCTTTTAGCTTCCAAAACGAAAACAGAGATGCTCTGCAGCACCCACTCCAGCCCACC
AGAGTGGACTGGAAGGAGACGCCGGAGAGGCATGTGATCATGCTGGATGTGCCCGGGCTT
AAGAAGGGCGAGCTGAACATCGAGTTGGACGACGAAAACAGGGTCATCAAAGTGATGGGA
GAGAGGAAAAGAGAGGACCAAAAACAGAGCGATCACTGGCACCGAATCGAGAGAAGCTAT
GGGAAATTCTGGAGGCAGTTTGGGGTGCCCAGAAATGCGGATATGGAGTCTGTTAGAGCT
CGGCTGGAGAATGGGGTTCTCACTCTCACATTGTCCAAGGTCTCCCCGGAGAAGGTTAAG
GATCCCAAAGTGGTGAGCATTGAAGAACCGCGGGCGGAGCTGACCAAGTCGGGCGGAGCC
AAGCAGGAGCTCTGA
>CmoHSP20-19
ATCAAGAGAAGTTAGAGCGAAAGAGAAATTAGAATTACCGGAGAGAAAAATCAAACGCAA
TGCCGATGGATTCTTCGTTCAAAAGCTATCGGGATTTTGAGCCTCTACTCGATTGCCTTC
ATCATCCCGAGTCTCATCTTCTTCTCGTCCACCTCTTAGGTTTCACACGCAACAATCTGG
AAGTTCGGGTGACATCCACCGGAAAGTTGAGGATCTCCGGCGAACGGAGGCTCACCAGCG
GCAAGTGGCTCCGATTCCTCAACGAAATCGATATCCCAGAAGATGCTGATACTAACAAGA
TCTCTGCCGAGTTTGAGAAAGGCATCCTCTACGTGACGCAGCCCAGAAAAACCTCCGCCG
TCTCTTCCAACAACCCACCGGCTCAGCCATCGGAGCCCAAGGCGGAATCCCAACCGCCGC
CCACCGCCTCTACTCGAGGGATTGGACGGGTGAGAAGAGGAGAATGGTTGAGGAGAAATA
TGGTGAATTTGGCTCTAGGGGCTGCTGCTGTTTTTGTCATTGTGTATCTCAATCTTACAA
ACAATGATCATATGGAGCAACAGTGGTGA
>CmoHSP20-20
AGAAGTTAGAGCAAAGAGAAATTAGAATTACCGGAAAGGAAAATCGAACGCAACGCCGAT
GGATTCTTCGTCCAAAAACTTTCAAGATATTGAGCCTCAAATCAATTGGCAACATTATCC
CGAGTCTCACGTTCTTACCGTCACCCTCAAAGATTTCACAAGGAACGATCTGAAAGTTCA
GGTGACATCCACCGGAAAGTTGAGGATCACCGGCGAACGGAGGCTCACCAGCGGCAAGGG
GCTCCGATTCCTCAAGGAAATCGTTATCCCAGCAGATGCCGATTCAAGCAAGATCTCTGC
CAAGTTGGAGAAAGGCATCCTCTACGTGACGCAGCCCAGAAAAACCTCCGCCGTCTCTTC
CAACAACCCACCGGCTCAGCCACCGAAGCCCAAGGCGGAATCCCAACCGCCGCCCACCGC
CGCAAAACCAACTGATCGACCAAATACCCCAAAGAGCCAAAACGAGAGACCTCAATCACA
GGCAAATGGGAAACAAAGAGCCACTCCTTTAAAGCCACATGAAGCCGCCGAAGCGCCAGC
GAGTACCCAAAAATCCGGCGAGAAGCCCACCGCGGGAGGCGGAGAGCCGGTTGAAGATTC
AGCTGCGAAGGACAGAACAGAGGAAGAAACAGAGGAGAAGGCAAAAGCACATACAAAGAA
GAAATTGCAGAAGAGAGTAGAAGGGGAAGGAACGGGGAAGGAAGAAATTGGGTCAAAAAT
GGGGGAGAAGGGGAAGGAAGGGGGCGGCCATGGTAGGGGGGAGAAGGAAGGTGGAGTTGC
AGAAGGGAGTGAATGGGTGAGAAGAGGAGAATGGTTGAGGACAAATATGGTGAATTTGGC
TCTTGGGGCTGCTGTGTTTGTGGTTGCTTATTTCAATCTTTACAAAGAATGA
>CmoHSP20-31
ATGCACTGCGCGTGGTTTAGTTTCCAGTTGTCTAATATAGCCTTTGAGGTTCGAAAACAT
ATTAAATACAAAATTGAAAAACCTTGGAGAAACGCTTTGCAAATCTCCGTAGAAGACGGG
AAGGTGTTAGAGATAAGTGGTCAGTTGAAGGAACAACAAAGAGAAGCCACCAAGCTGGTC
GATTGGCGATGTGCCAATTGGTGGGAGCACGGATTCGTTCGGCGACTCGAGTTGCCTGAA
GATGTTGATTGTTGTAGAATAGAGGCTCAGATGAAGAATGACACGATTCTTGAGATCAAG
ATTCCCAAGTTAGAATCGAATAGAGGTGCTGAATCAAAGAGCAAGGATTCTGATCAAGAT
GTTTAA
>CmoHSP20-17
GCAAGATTCCAGAAACCCCGCCTTTTGCAAGAACCTCCATTACTAGAACCTTCTTTCCCC
TTCTCGACGATTCTTCTTCTTCAATAAAACCCCAATTCCTCTTCTCCAGAACCTCAGATT
CTTGGAAGAATTGATCTAAGTGCTCTCTTAGCTCTCCGCATTTTAAGCATTCTAAAAATC
TCCATCAATGGCTTCTTCAATTGCTCTCCGAAGGCTGGCCGCTTCCTCCGCCGCTAAGCT
CTTCAGTCCTGTTCGTTCCGCTTCTGTCCTTCCTTCTGTCGGTCGTTCTTTCAACACTAA
CGCTCAGATTGCTAGTTACGACGACGAAGACCGCTCCGTCGATTTGGACAGCCGCCGGAG
CGGTTCTCTCTCTCGTTATCGTGATCGCTTCCCTGGTTTTGCAGATGTGTGCGATCATTT
TTCGCTGAACCGGAGCCTGAGTCAGGTCCTGAATCTGATGGACCAGTTCATGGAGGATCC
AATTCTGGCAGCTTCACGAGGAGTTGGAGCAGGATCAAGGAGGGGCTGGGACGTAAGAGA
AAACGAGGACGCTCTGTACTTGCGAATGGACATGCCTGGACTGAGCAAAGAAGATGTGAA
AGTGAGCGTGGAGCAGAACACACTGATAATCAAAGGCGAAGCTGCAAAGGAATCCGAATA
CGAGGAGGACCGTCGACGATTCTCAAGCCGACTGGATTTGCCCGACAACCTCTACCAGCT
GGATTCGATCAAAGCAGAAATGAAAAATGGTGTTCTGAAATTGAGCGTGCCGAAGGTGAA
GGAAGAAGAGAGGAAGGATGTGAAGCATGTTACAGTCGAGTAGTTGGGTCTAAAACTAAA
AGAAAAAGCTCTGTAGCTTTTAGAGTCGATTATGGAGTTCTCTTCTCCTTTTGCTGTGGT
CTCTGTTTCATGGAGATGTTTGCGAACATTGTCGTGCTGTTTTGAAGATTCCCATGTATG
TGATTTCAACGGAGTTTCGCCCCTCATTTGGTGATGGAATCTAAGGAATAAGCAGCTTTA
CATAGTCAAAGTTTCCATCATGTTGGTGCCTCTTCTCTTCTGCGTTCTTCATCCCATCAT
GTGAGTCTGCATTTACTTTTGAGAACTTAATTCATTAATCCATCAGCACTCTCACTTACA
TTCGAGATCTATCGGGTTTGGTGCTGTTCTGTTGCCTTATCGATCACTTTCGTTCGAGTT
AACTTATGAGTTAGGGCCTGAATTTTTGAAGTACTGACCTATGAATGAATCCCCACAAGT
TCCTTAAAGAAATTCACAAGAGATTCGGGCGGGATCGGATTAACAATGGTACACAGGTAT
TTTATGTCTACTTTTAAGCATAGTTGATTCTGACAAGAAATTACAAAAAGACTATATATC
GAAACCAGGATTGGAGTTCTACAACGTTAGTGAAGGAATTTAGTTATGAGTTATTAACAA
ACTAAGTTATGAGTTATGAGTTGTGAACAAGTAAAAATGTAAATAATCAGGAAAAAATTA
GGAAATCTAGAAATTCCATTGCATCTAAAAAAGAATAGGGACACGTGTAGTG
>CmoHSP20-16
ATGTCGATTCGTTTCAACGACTTCTTCCCTACTGATCGCAAGGAACGCTACTACGTTGAG
GATCGCCCCTCAGGCGGCAAGTCCGCTGAGGATTGGAAAGGGCGGTACTACGTCGAGGAT
CGACGCTCGTTCGACAAATTCCCCGAGGAACAGAAAGAACGCTACTACATCAAGGATCGC
AATTCTTACGATCAATTCCACGAGAAAGACGCCCTCGCCGGTCCCTTCCGTACTTCCATG
GCTTCTAATTCCTCCGCCATGAACGCTCAGGTTGATTTCAAGGAGACTGCCGATGCGCAC
GTGTTGAGGCTAGAGCTTCCTGGAATGAAAAAGCACGAAGTCAAACTGGAGATTGAAGAC
AATGGAGGCCTCTGTATCAGCACTGAAATTAGGGCTGAGAAAGAAGAGATAAGCGACATT
TGGCGCCGTGTGGAACGAAGCAGCGGAAGATTCTACCGGCGTGTTGTTCTACCGGAGAGC
GCCGACGTGGATAAGGTCAAAGCGGAAATGAATAACGGAATACTAACAGTTACAGTGCCC
AAACACCATTTCAAGAAGCCGATCGCCCGAATCGTCCAAATCTCTGGCCATTAA
>CmoHSP20-25
ATGTCGATCCCTTTCAGAAACTTCTTCCCTAGCGATCGGAAGGAACGCTACTACGTGGAG
GAGCGGTCTTCATACGACAACTCCCCTGAGAATCGGAAAGAACGCAACTACGTCCAGGGT
CGGCGCTTATTCGACAACTTACATCAGGACCGAAAGGATCGCTACTACGTTGAGGATCGG
CCTTCTTACGATCATATCCGTGAGAAAGACGCCGTGGCCGATCCCTTCCGTACTTCCATG
GCCTCAAATTCCTCGGCCGTCAACGCTCAGATCGACTGGAAGGAGACTGCGGATGCGCAC
GTGTTGAGGTTAGAGCTTCCCGGAGTGAAGAAGCAGGCAGTTAAACTGGAGATTGAAGAG
AGTGGAGCTATCTGCATCAGCGTCGAAATTAGGGCTGAGAAAGAAGAGACAACCGATATC
TGGCGCCGTGTTGAACGAAGCAGTGGAAAGTTCTACCGGCGTATCGTCCTGCCGGACGGC
GCTGATGTGGATAAGGTGAAGGCGGAAATGTATAACGGAGTACTAACTGTGACCGTGCCT
AAATACCAGTTCAAGAAGCCCATGGCCAGAATGGTCCAGATTTCTGGCCATTAA
