# Supplementary material for: Pumpkin (Cucurbita moschata) HSP20 Gene Family Identification and Expression Under Heat Stress
Source: Front Genet. 2021 Oct 14;12:753953. doi: 10.3389/fgene.2021.753953 (PMC8553033; doi:10.3389/fgene.2021.753953)
Supplement: Supplementary file 4 [file Table2.XLS]

## Sheet: Sheet1
Table S2. Primers used in this study
Primer name	Forward sequence (5'-3')	Reverse sequence(5'-3')
CmoHSP20-1	TAGTGGCGGCTTTGTGAGTAGAT	AACACAGTGAGAACTCCAAAATCCA
CmoHSP20-2	AACAGTGAAATCAAACTCCCAAAGG	CGCCATAGCCACAGCCGA
CmoHSP20-3	TCGGGTGCCCAGAAATGC	CTCCCAACTTCGCCTGCTC
CmoHSP20-4	CTTCATCATCCCCCGACTTC	GGCGTCTCCTTCCAGTCCA
CmoHSP20-5	ACGCCCCAACACGAACCTAC	CTCCCTCTTCCTCTCGCCAC
CmoHSP20-6	TGACCTTCTGGACTTCACCGA	ATCGCCTTTGCGTCCCTC
CmoHSP20-7	GAGAACGCAAAAGTGAATGAGGT	CGGCTTCTTCACTTCCATCTTAG
CmoHSP20-8	AAGCAATAGAGAAAGAGAAGGAAG	GCCAAAACAGGCAAAATAAAC
CmoHSP20-9	TGAAAGGGGCAAAGGGAAGTT	CATTCTCCATCGCCGCCT
CmoHSP20-10	CGCTGATTCCAAGCATTTTCG	GGCTTCTGGGGTCTCCTTCC
CmoHSP20-11	GCTGATTCCAAGCATTTTCGG	ATGTGGGCTTCTGGGGTCTCT
CmoHSP20-12	GGAGAGAGGAGCAAAGAACAGG	ATCTTAGGCACTGTCACCGTCA
CmoHSP20-13	GCATTGTCATTGGATGTTTGG	GATGTGGGCTTCTGGGGTCT
CmoHSP20-14	ATCAGCGGAGAGAGAAGCAAAG	CGTCAGCACTCCATTCTCCA
CmoHSP20-15	ACGAACGACTCAGCCACCA	CATCCATAATCCTCTCCATTGTTT
CmoHSP20-16	CCTGGAATGAAAAAGCACGAA	CCGCTGCTTCGTTCCACA
CmoHSP20-17	GCCTGGACTGAGCAAAGAAGAT	AAATCCAGTCGGCTTGAGAATC
CmoHSP20-18	TGATGGACTTCGCCGATGAC	TCTTCCTCTACCTGAACCTTGATGT
CmoHSP20-19	GCCGTCTCTTCCAACAACCCA	CTTCTCACCCGTCCAATCCCT
CmoHSP20-20	CCGTCTCTTCCAACAACCCAC	TTTGTTTCCCATTTGCCTGTG
CmoHSP20-21	GGCAAAAGCACACACAAATCTG	TCCACCGTTCCCTCACTCCT
CmoHSP20-22	AGAGAAAAACGAGAAATGGCACC	TTCCTTTCTTCCGCCTTCG
CmoHSP20-23	TCTGATGAACGCTGCTGTTGATT	GTTTATGTCCTCTTTCTCTACGCTCC
CmoHSP20-24	AACTTCTCATCCTGCTTCCCTGC	CGAATCTTCCACCTCCACTTTTATCT
CmoHSP20-25	AGAATCGGAAAGAACGCAACTAC	CCGCAGTCTCCTTCCAGTCG
CmoHSP20-26	GCATCCCGACTGACATCCTTG	CCACTCCGAATCACCAGCGT
CmoHSP20-27	GGCAAGAGGTGGGTATTATGGA	CCTGTTTATGTTCTCAGCCGC
CmoHSP20-28	AGAGGAACGAGAAATGGCACAG	CAGTCAGCACTCCGTTTTCCA
CmoHSP20-29	GGAACGAGTGGTAAAGAGGAAGC	TTTTCTGGCAGTTCAATCTCCCT
CmoHSP20-30	GCAAATGCTGGACACAGTAGACA	CTTGATTTCGTTTTCCTGTTCTTC
CmoHSP20-31	CGTGGTTTAGTTTCCAGTTGTCT	TGGCTTCTCTTTGTTGTTCCTTC
CmoHSP20-32	GGAGACAAGCGGGGAGCAC	CAGAACCTCCCCGACGAACTC
CmoHSP20-33	GCTCATCTTGCTCCTGCTGGT	TCTGTAGCCGAAGCCTGCCT
Actin	CGGCCATTGAGAAAAGCTACGAACT	CCCACCACTGAGGACGATGTTACCA
