# Supplementary material for: Pumpkin (Cucurbita moschata) HSP20 Gene Family Identification and Expression Under Heat Stress
Source: Front Genet. 2021 Oct 14;12:753953. doi: 10.3389/fgene.2021.753953 (PMC8553033; doi:10.3389/fgene.2021.753953)
Supplement: Supplementary file 6 [file Table5.XLS]

## Sheet: Sheet1
Table S5. CDS sequences of CmoHSP20 gene family
>CmoHSP20-8
ATGGCTCCCAAAAACCAGCCCACTTATGAAGATTTTGAACCTCTGGTTGAAGCTTCTGAAGAAGATGGC
TGCAGCATTCTCTCCCTACACGTTCCTGGTTTCCGCAGAGAGCAAATTCGGGTTCAAGTATCCTCCACA
AGAAAGCTGAGGATCTCCGGCGAGCGGCCTTACCAGAACAAGACATGGCAGCGTTTCCACAAGGAGTTT
GAAATCCCATCAAACTGCACCACCTCTAATATTACAGCCAAGTACAAGGACGGCATCCTTCATGTCCGT
CAGCCATTGCAGCCACAGGACGTGTCGGAGCCGCCACGCACGGCAGCTCCCAACCCACCGCCACCACAG
CAGCAGCAGCAAAATGGCCAGCAACAAGCTGAGGAACCAGAGAAGAAGAGCAGCCCAGCCGCCAATGGA
AAAGCGGAAGCCAAAAGCAATAGAGAAAGAGAAGGAAGTACTTGCAATGGTGACAAGATCAGTGGTCGA
GCTGGGCGGCTGAAGGAGGTGGCTCCTGGATTGTTGGGGAAGTTTATTTTGCCTGTTTTGGCGGCTGTG
TTGCTTTTCCTGTTGGCTAAGAGGCTGGATCAGAACATGGCTGGTGGAGCCGGAGAATCTCGGCTATGT
TGTTCGGGCTGCGGTAAGGTGCTTGGCCAGTTCTTTGGAGGAAAATACATTGATCATAGCAAACCTATG
CTCGGAAAGGACACGAAATTGAAGAAGAGGAAAACCGAGAAGAAGCAGAAACATGAGAAGATTGAAATG
GATTCCGCGGATCTGCAACTCGCAACATGA
>CmoHSP20-6
ATGGAGTTGGCCAGAATGGGGTTGGACCCAATATTCCTGAATGCCCTCCATGACCTTCTGGACTTCACC
GATGAGGCAGGGCAGAGCACCCACCACGGGCCGTCACGCGCCTTCGTGAGGGACGCAAAGGCGATGGCG
GCGACTCCAGCGGATGTGGTAGAATATCCAAACGCCTACCAATTCTCCATCGACATGCCTGGCCTCAAA
ATGGACCAAATCAAGGTCCAAATCGAGGACAACCAGTTGGTTGTGACCGGCGAGAGGAAGAGAGAGAGT
GAGAAGGTTAAGGAAGGGAAATATGTGACAATGGAGAGGAGGCTGGGCAAATACTTGAAGAAATTTGTG
CTGCCGGAGGCCGCCGATGTCGACAAAGTATCAGCGGCGTACCAGGACGGAGTGCTGTCGGTCACGGTG
GAGAAGAAGCCGCCGCCAGAGCCCAAAAAGGCCAAGACTATTGAGGTTCGTGTGGGACAAGATTGA
>CmoHSP20-5
ATGGATCTCGTCGACGAGGCTGACAAGTCGTTCAACGCCCCAACACGAACCTACGTCCGGGATGCCAAG
GCCATGGCAGCCACTCCGGCCGACATCAAGGAGTATCCAAATTCCTACGTTTTCGTCGTCGACATGCCA
GGGCTGAAGGTCGGAGACATCAAGGTTCAGGTTGAGGACGACAATGTGCTACTGATAAGTGGCGAGAGG
AAGAGGGAGGAGGAGAAAGAAGGGGCGAAGTATGTGAGGATGGAGAGGAGAGTTGGGAAGTTAATGAGG
AAATTTGTGTTGCCGGAAAATGCCAACGTTGATGCCATCTCGGCGGTTTGTCAGGATGGTGTGCTCACG
GTGACCGTGCAAAAGTTGCCACCACCTGAGCCCAAGAAGCCCAAGGTGGTTGAGGTCAAGGTCAATTGA
>CmoHSP20-24
ATGGAGATTTCAACTTCTCATCCTGCTTCCCTGCACAACTCACTATCTCCTCGTCTCCTCTTTCCTTAC
TACCATTACGCCGTTCCTCAGAACTACGTGCACTGGGCTCAAACATCCGAGTCTCACGTTTTCTCGGCC
GATCTGCCTGGTGTTCGGAAGGAGGAGATAAAAGTGGAGGTGGAAGATTCGCGATACCTAATTATTCGA
ACGCAGGCTGTGGATGGAGTTACGGTGCCTGCGAAGAGCTTCTCGAGGAAGTTTCGGCTTCCGGTTTTG
GTCGATGTGGATGCGATTTCGGCTGGATTTGAGAATGGAGTTTTGGAGATTACGGTGCCTAGGTCTTTA
AGGACACGCTCTGTCATTCACCAGACTGATTCTTCTGATCAACTTCAACTTCTTGCTAGGGCTGCTTGA
>CmoHSP20-10
ATGTCGCTGATTCCAAGCATTTTCGGTGGGCGACGGAGCAACGTCTTCGATCCCTTCTCCTTGGACGTC
TGGGATCCTTTCGAGGGCTTCCCATTTTCAAGCTCACTGGCCAACGCCGCTTCCTCTGCTCGTGAGACC
TCTGCTTTTGCCAACACTCGAATCGACTGGAAGGAGACCCCAGAAGCCCACGTGTTGAAGGCGGATCTT
CCGGGGATCAAAAAGGAGGAAGTGAAGGTTGAAATTGAAGAAGGGGGAGTTCTGCAGATCAGCGGAGAG
AGAAGCAAAGAGCAGGAGGAGAAGAACGACAAGTGGCATAGAATTGAAAGAAGCAGTGGGAAGTTCATG
AGGAGATTCAGGCTGCCGGAGAATGCGAAAGTAGAAGAGGTGAAGGCCAACATGGAGAATGGGGTGCTG
ACGGTGACGGTGCCCAAGATGGAAGTGAAGAAGCCAGAAATCAAGGCCATCGACATCTCTGGTTAG
>CmoHSP20-12
ATGGCGTTGATTCCAAGCATTTTTGGTGGGCGCCGGAGCAACGTCTTCGATCCCTTCTCCTTAGACGTT
TGGGATCCTTTCGAAGGCTTCCCATTTTCAAGCTCACTGGCCAACGTCCCCTCCTCTGCTAGTGAGACC
TCTGCTTTTGCCAACACCCGCATCGACTGGAAGGAGACCCCGGAAGCCCACATCTTCAAGGCGGATCTT
CCCGGGATCAAGAAGGAGGAGGTGAAAGTTGAAGTTGAAGAGGGGGGAGTGCTGCAGATCAGTGGAGAG
AGGAGCAAAGAACAGGAGGAGAAAAACGACAAATGGCATAGAATTGAACGAAGCAGTGGGAAGTTCCTG
AGGAGGTTCAGGCTGCCGGAGAACGCAAAAGCAGGAGAGGTGAAGGCGAGCATGGAGAATGGAGTGCTG
ACGGTGACAGTGCCTAAGATGGAAGTGAAGAAGCCGGAAATCAAGACCATTGACATCTCTGGCTGA
>CmoHSP20-14
ATGGCGTTGATTCCAAGCATTTTCGGTGGGCGCCGAAGCAACGTCTTCGATCCCTTCTCCTTAGACGTT
TGGGATCCTTTCGAAGGCTTCCCATTTTCAAGCTCTCTGGCCAACGTCCCCTCCTCTGCTCGTGAGACC
TCTGCTTTTGCCAACACCCGCATCGACTGGAAGGAGACCCCAGAAGCCCACGTGTTGAAGGCGGATCTT
CCGGGGATCAAAAAGGAGGAAGTGAAGGTTGAAATTGAAGAAGGGGGAGTTCTGCAGATCAGCGGAGAG
AGAAGCAAAGAGCAGGAGGAGAAGAACGACAAGTGGCATAGAATTGAAAGAAGCAGTGGGAAGTTCATG
AGGAGATTCAGGCTGCCGGAGAACGACAAGTGGCATAGAATTGAAAGAAGCAGTGGGAAGTTCATGAGG
AGATTCAGGCTGCCGGAGAATACGAAAGTAGAAGAGGTGAAGGCCAACATGGAGAATGGAGTGCTGACG
GTGACAGTGCCGAAAATGGAGGTGAAGAAGCCAGAAATGAAGAGCATTGAAATCTCTGGTAACAAGAAA
CAAAGTATAAACTCATTCAACTTCAGCACTCTTTTTACAAAGCTATCAACACCCAACAAAACCATGGCT
CTGATTCCCGGCATTTTCGGTGGCCGCCGAAGCAACATCTTCGACCCCTTCTCATTGGACGCTTGGGAT
CCATCCCAAGGCTTCTCACTGGCTAACGTGCCTTCCTCCGCCCAGGAGACCTCTGCTTTTGCCAACACT
CGCTTATTGCTCAGTTCATTTATTGCTCAGTTCTGTGTTTGTCTACCCTGA
>CmoHSP20-11
ATGACGTCGCTGATTCCAAGCATTTTCGGTGGGCGTAGGAACAACAACTCGGACCCCATGTCATTGTCA
TTGTCATTGGATGTTTGGGATCCATTTGGTGGGGACACCTCTGCTATGGCCAACACTCGCATAGACTGG
AAAGAGACCCCAGAAGCCCACATCTTCAAGGCCGATCTTCCGGGGATGAAGAAGGAGGAAGTAAAAGTA
GAAGTGGAAGAAGGCAGAGTTCTGCAGATCAGTGGAGAAAGGAGCAAAGAAAAGGAGGAGAAGAATGAT
AAATGGCACAGAGTGGAACGAAGCAGTGGGAAGTTCATGAGGAGATTTAGGCTGCCGGAGAACGCTAAA
GTTGATGAGGTGAAGGCTAGCATCGAGAATGGAGTTCTCACTGTGAGGGTGCCTAAGACGAAAGAGAAG
AAGCCTGAAATCAGATCCATTGAAATCTCAGGCTAA
>CmoHSP20-13
ATGACGTCGCTAATTCCAAGATTTTTTGGTGGGCGTGGGAGCAACAACTCGGACCCCATTGCATTGTCA
TTGGATGTTTGGGATCCATTTGATCGGGAGACATCTGCTATGGCCAACACCCGCATCGACTGGAAGGAG
ACCCCAGAAGCCCACATCTTCAAGGGCGATCTTCCTGGGATGAAGAAGGAGGAAGTGAAAGTAGAAGTG
GAAGAAGGCAGAGTTCTGCAGATCAGTGGAGAAAGAAGCAAAGAGAAGGAGGAGAGGAATGATAAATGG
CACAGAGTGGAACGAAGCAGTGGGAAGTTCGTGAGGAGATTCAGGCTGCCGGAGAATGCTAAAGTTGAA
GAGGTGAAGGCCAGCATCGAAAATGGAGTTCTCACTGTGACGGTGCCCAAGACGAAAGAGAAGAAGCCT
GAAATCAGATCCATTGAAATCTCAGGCTAG
>CmoHSP20-15
ATGGCTCAAGCTGTGTCGAATCTGACTCGATTCGTCTCCTTCACGCCTGGGAGAGTCTCTAATGATCCG
AAGAAGCTTAAAGGATTTGCTCGTAGAAGTTGCATTAAAGCTATGGCGGGGGATGGCAGAGATAATCTC
GATCATCTGCAGAAAATTTCTAGGAAGGAACAACGAACGACTCAGCCACCAAAGAAACGAGTCGCTCCT
GTTGCTCCTGTTGGGCTTTGGGATCGATTTCCGACGGCGAGAACAGTGCAGCAAATGATGGAAACAATG
GAGAGGATTATGGATGATCCATTTGCTTACTCCGGGGCATGGCCGTCACCGCCATTTTCGAGCGATGGA
GCGGGGTACAGCAGGGGAAGAACTCCATGGGAGATTAAGGAAGGGGAAAATGAGTACAAGATGAGGTTC
GACATGCCAGGTATGACGAAGGATGATGTGAAGGTGTGGGTGGAGGAGAAAATGCTGGTTGTGAAGGCT
GAGAAGGTGAAGAAGACCAGTTCAGAAAATGGGAAGGTGGGAGGAGAAGAAGAAGAAGAAGAAGGAGAT
TGGTCTGCTAAGAGCTATGGAAGATACAGTAGCAGAATTGCATTGCCTGAGAATGTTCAATTTGAGCAG
ATCAAAGCAGAGGTAAAAGATGGGGTTTTGTACATAACAATACCGAAGGCTGTTGTAACGAGTAAAATT
GTAGATATCAATGTTCAGTGA
>CmoHSP20-30
ATGGCGTCCACTCTTTCCTCTTCTGCTTCACCTCTGTTGTCCTTCAAGCCTAGACCCCTCAAGAAAGCC
CCACCGCCCCGACTCACATCCCTGCCTTTCAGGGTGAGAGCTGAGACCGGAGCCGGCGGCGACCACAGC
AAAGACACATCTTTGGAGGTGCATGTCAATCCAAGCGGCCAGAGCCAGGGGACGTCCGTGGAGAGGCGC
TCCAGCCCCAAGCGGCTGGCCATGGATGTTTCACCTTATGGAATCTTCGACCCTTTATCTCCAATGAGG
ACAATGAGGCAAATGCTGGACACAGTAGACAGGTTGTTCGACGATGCAGCAATGTTGAGGCCAGGAGGC
ATGTGGAGTAGGGGAGAGGTCCGAGCTCCATGGGACATCGAAGAACAGGAAAACGAAATCAAGATGCGT
TTCGACATGCCTGGCCTCTCCAAAGAACATGTCAAGGTATCTATTGAAGACAATTTCTTGATTATCAAA
GGCGGCCATGAGGACACTAGCAGCCATGAGGAGGGCTGGTCCACAAAGAACGCCTCTGCCTACCACACC
CGCCTCCAACTTCCTGATGGCATTGACAAGGACAACATCAAGGCCAAACTTAACAATGGTGTTCTTTAC
ATCACACTCCCAAAAACCAAAATTCAACGCAATGTCATGGATATTGAGATCCAGTGA
>CmoHSP20-33
ATGGAGCACCACGCCGGAAAACGCAGACTCGACGTCCTTGCCGCTCATCTTGCTCCTGCTGGTGATATT
TCCACCGGACAAGGCCACGTTCTCCCTGCGAATTGCTGTAGCTACGGCAGTTCTGTGATTCGAAGATTC
GATAATAAGACGTACTTTGCAAGACAAGGATCTGAGGCTTGTGGTGCTTATATGAGGCAGGCTTCGGCT
ACAGAGGTTCAGGGTAATCAACGATCTAATTCTCAGCCGTTCTTGGATGTCTCCGAAGGTCCAGTGTAT
TCAAGACCTGCAAAGGATGGAGGAATTCCCAGTATTGGAATAGAACAGCTTATGACTCAGAATTTCAAT
TTGATTGCATCTGAACCTCCATTGTTTGCGAGAGCATGTTTGGGAATCAATGAACAAAATAACCATGTC
ATTTCGGAGGCAAAACAGCCATCCTCTGGATCAAAAGGAGTTGGTGGTTTGTCTCCGAGGATGGATGTG
GCAGAATCAGGCCGAGGTTATGTTTTGACCGTAGAAATTCCAGGAGTAAAGATCAATGACATTAGAGTC
GAGGTCGATGACCAAAAGTTGACCATAATCGGCAAGCGCTCAAATCAATACTGTGAAGTGGTTGGATAT
TCAAGCGACTCGATCTCTTCATATCACAAGAGAGAGATATCACAAGGGCCTTACCAGGTTGTGTGGCCA
CTTCCAATCAACATTAATAAGGACGGAGTATTAGCTGAGTTCTGA
>CmoHSP20-32
ATGAGTATGGGGCTACCACGAAGCATGGTTTGCATGTTTCTTCCACTCGCAGTGTTGCTGTTTGTCACC
CACCAACATGCCGCCCACGCTCTCATGCCCTACCGCTCCATCTGGGACATCATGCAACCAGCCATCATG
CAAGGCGGGTTCTCGGAGGATCCATTCAGAATCCTAGAGCAGAGTCCCCTAGGCGTTCCAAGATCAGCG
GTGGACACAGTGGCAATAGCCCGCACGGACTGGAAGGAGACAAGCGGGGAGCACATGATATGGATGGAC
ATCCCCGGCGTGAAGAAGGAGGATTTAAAGATCGAGGTGGAGGAGAACAGCGTGCTGAGAATCAGCGGA
GAGATGAAGGGAGAGAGCGAGGTGGAAGGGGAGAGATGGCACCGGGCGGAGAGGAGTTCGTCGGGGAGG
TTCTGGAGGCAGTTCAGGCTGCCGGGGAACGCCAACATGGAAGGGATCAAAGCCCACTTGGAGAACGGG
GTGCTGAAGGTGACGGTGCCGAAGCTGCCGGAGGAGAAGAAGAAGGAGGCGAAGGTGGTTAAGATCGAG
GAAGGGAGCATGTCCGGCGGCGAGGATGTGAAGCCTTCCAGAGCTGACGTCTAA
>CmoHSP20-27
ATGGGAGCCCACTCCACTTCTCTATTTGAATACTCATTCCCCATGGCCCTGACTCGCTTGGCTCTGAAG
AATTTGCAGCAAAGGGCGCTTGTTTCCTCCTCTGCTGATGCTCTGCTCCACAGGCAAACAGAGGCCCTG
ATCAGAAGGTTCTGCGATCAGAGCTCAGAAGGCAATCCCAAAGAAGTGGCCATTAATAATGAAGACAAA
AACACCAAAATGGTCCCGAAAGGGGAAGGCAAGAGGTGGGTATTATGGAAGAAGAATGGGAGAGAATTT
GATGTGGGGAATTCACTGATGCAAGCGGCTGAGAACATAAACAGGGTATTGAAAAGCTTGAACTTGAGG
CGTCCATGGTGGGTCTCCGGTGGGCATGTGAAAGAGCAAGAAGAGTGGTACAAGCTGAGGGTGGAGATG
CCTGGGATTAGGAAGGAAGACGTGAAGGTGAGGGTGGAGGGTCGGATTCTGAGCATCAGAGGGGAGCAC
AGTGAAGAAGACGAAGAAGAAGAAAGTGGGTGGAGGGGGGGGAGATATGGGTACTATGAGAGCACGGTG
ATGCTGCCGGAGGACGCGGTGGCGGATGAGATCAAGGCGGAGCTGAAAGATGGGGTGTTGACCATCACC
ATTCCAAGGACTGAGATGCCCCCAAAGGATGTTAAAGAGATCACCGTCGTGTAA
>CmoHSP20-26
ATGAGCAGGGCCGCCGATTCGAACTCATCCAACGGACATTTGGTGCAGGCTATAAGCACCCTCTTCCCT
TCCCCTGAAGCCCTCGAGAAATTAGCCTTCATTTCCAACGATGCTCGGGAGCCTAAGGGCATGTCCAGC
ATCCCGACTGACATCCTTGACGCTCCGAAGGAATACGTGTTCTATATGGACCTGCCGGGGCTGTCGAAA
TCCGACATTCAGGTGACGGTGGAGGAGGAGAACACGCTGGTGATTCGGAGTGGAGGGAAGAGGAAGAGG
GAGGATGGGGAGGAGGAAGGGTGCAAGTATTTGAGGCTTGAGCGGAAGGCGCCGCAGAAGATGGTGAGG
AAGTTCAGGCTGCCGGAGAATGCCGATACTTCTGCCGTTTCTGCTAAGTGCGAGAGTGGGGTGCTGGTG
GTGGTTGTGGGGAAGCTGCCTCCGCCTCCCAAGCCCAAAACGGTGCAGGTCGCCGTCGCCTGA
>CmoHSP20-28
ATGTCGTTAATTCCTAGTTTTCTCAGCGGTCGGCGGACCAACGTGTTCGATCCATTCTCCCTGGATATA
TGGGATCCATTAGAAGGGATGCAATTTCCGGGGAGTCTGACGAAGGTTCCATCTTCCGGCGCAGGCGAA
ACGACGGCGATTGCAAACACTCGGATCGACTGGAGAGAGACACCAGAGGCTCACATATTCAAGGCGGAT
CTCCCGGGGCTGAAGAAGGAAGAAGTGAAAGTGGAGGTTGAGGAAGGGAGAGTTCTGCAGATCAGTGGA
GAGAGAAGCAAAGAAGAAGAGGAGAGGAACGAGAAATGGCACAGAGTGGAGAGGAGCATGGGGAAGTTC
ATGCGGCGATTCCGGCTGCCGGAGAACGCGAAAATGGATGAAATTAACGCCAAAATGGAAAACGGAGTG
CTGACTGTGACGGTACCTAAACAGGAGGAGAGGAAGCCGGAGGTCAAGGCCATCGATATCGCCGGATAG
>CmoHSP20-29
ATGGCGAATGATCTCTTTGGATATCCTCTTCGGCGCTTCTTCTGGAGCCCGCCCGTGTTCCGGGGACCG
TCCGGCACCATTGCGCTCATGGATTGGCTCGAAACATCCAATGCTCACATCTTCAAGGTTGACGTTCCA
GGGTTCAGCAAGGACGAGATAACAGTACAGGTCGACGAGGCGAATGTCCTACACATTCAAGGAACGAGT
GGTAAAGAGGAAGCTCATGGAAAGGAGGCAATCTGGCATTTGGCGGAAAGACAAACAGGGAAGAGGGGA
TTTTCCAGGGAGATTGAACTGCCAGAAAACGTTAAGTTGGATAAAATCAAGGCGCAGGTTGAGGATGGG
CTCCTCACCATTGTTGTCCCCAAAGATACAGCCCCAAGGCCATCAAAGGTCAGGAATATCAACATTACG
AGCAAGCTTTGA
>CmoHSP20-1
ATGTCGATCATTCCAATCGGCGGCCAAGACGGCCGTATTTCCAACGGTTCCTCTTCAAGCATCCTCAAT
CGCTTCCCGAAATTCCCCTTCCCTCTTGACTTATGGCACGATTTCCCTTTCCCTTCCTCAATCTCGCAC
GCCTTTCCGGACTTCGCCTTTGGAGGCTCCGTCAACACTCGTCTCGACTGGACCGAGACGCCGAACGCG
CATGTTCTGAGAGCCTCCCTTCCGGGCTTCCAAGGAGAAGACGTTCTCGTCGAGCTTCAGGATGATCGG
ATGCTTCAGATCAGCACCGATAGTGGCGGCTTTGTGAGTAGATTCAAGATTCCGGAGAGCGGGAAGATC
GAGGAGTTGAGTGCCTTTATGGATTTTGGAGTTCTCACTGTGTTTGTTCCTAAAGAAGACGATCAGAGC
AGACGCGATGTTCGAGTGGTGGAGATCACCGGCGAGTAG
>CmoHSP20-2
ATGGCGGAACAGGCACCATCAGATTTGCCCAACGAAGAATTCAAACCTTTCTGCGAATGGAAAAGGCTC
GAAGACTCCGATGTTCTTCAGGTTCATCTCGCAGAATTCAAGAAGGAAGAATTGAGGGTTCGGATCAAG
AACAACTCCGTCCTTACACTTACCGGCGAGCGCCTAGCAGCCGGAGACTGGAAGAAGATCCGTTTCAAC
AGTGAAATCAAACTCCCAAAGGATACACCTCCAGATCAAATCCGTGCCAAATTCGGCGACTCTGTTCTT
TCGATTACGATGCCGAAGAAGAAAGCCTCACCAGCCTCCATTGATAATGCTTGCCCTAGAAACTTCATA
TCCGGAGTAAAGTCTTCATTAGCAAGGTTGAAATTTAGCAAGGAATCGGCTGTGGCTATGGCGGTTGCG
GGACTCATTCTGGCCTCGGGAGCTTACTACTTGATAGAAAACCCTAATCCGCATTGA
>CmoHSP20-18
ATGACAAGGTCATTATCGTCTATTGACTCCGTCAACTTCCAGAATCCAAACGAGGAATGCGACAGAAGC
TCCTGGAACCTCCTTCCAGCTCTTCTCAATACTTCCAGAAAATTCGTCCTTCGGTTCCTTAAGTTCATT
CACAACACATATAAAACCGAACCAACCGCATCAAACAAGAGGAAGATGGATCTCAGAGTCATGGGCTTG
GACTCCCCACTCTTCTCCACCCTCCAGCACGTGATGGACTTCGCCGATGACGCCGACAAGTCTTTCAGC
GCCCCGACCCGTACCTACGTCCGGGACGCCAAGGCCATGGCAGCCACTCCGGCCGACGTCAAGGAGTAC
CCGAATTCCTATGTTTTTGTCGTCGACATGCCGGGGTTGAAGGTTGGTGACATCAAGGTTCAGGTAGAG
GAAGACAATGTGCTACTGGTAAGTGGCGAGAGGAAGAGGGAGGAGGAGAAAGAGGGGGCTAAGTACGTA
AGGATGGAGAGAAGAGTCGGCAAGTTTATGAGGAAATTTGTGTTGCCGGAAAATGCCAACACGGATGCC
ATTACGGCGGTTTGTCAGGACGGTGTGCTTACTGTGACTGTGCAAAAGTTGCCACCACCGGAGCCTAAG
AAGCCCAAGATCGTTGAGGTCAAGGTCAATTGA
>CmoHSP20-7
ATGTCGCTGATTCCAACCATTTTCGGTGGCCGCCGGAGCAACGCCTTCGATCCCTTCTCCTTAAACGTT
TGGGACCCTTTCGAAGGCTTCCCATTTTCAAGGTCACTGGCCAATGTGCCTTCCTCTGCTGCTGGTGAG
ACCTCTGCTTTCGCCTACACCCACATCGACTGGAAGGAGACCCCAGAAGCCCACATCTTCAAGGCGGAT
CTTCCCGGGATCAAAAAAGAAGAGGTCAAAGTCGAAGTTGAAGAGGGCGGAGTTCTGCAGATCAGCGGA
GAGAGAAGGAAAGAAGAGGAGGAGAAGAACGAAAAATGGCATAGAATTGAACGAAGCAGTGGGAAGTTC
ATGAGGAGATTCAGGCTGCCGGAGAACGCAAAAGTGAATGAGGTAAAGGCCGGCATGGAGAATGGGGTG
CTGACGGTGACGGTGCCTAAGATGGAAGTGAAGAAGCCGGAGATCAAGACCATTGACATCTCTGGCTGA
>CmoHSP20-21
ATGGATTCGAAAAATTACCAGGATTTTTCGCCTAGATGTGATTGGCGTGAGGATCATGATTCTCGTGTT
CTTACCGTACCCCTTAAAGATTTTAGGAGCAGCCAACTGAAAGTCCAGGTGACATCCACCGGAAAGTTG
AGGGTCTCCGGCGAACGGATGACCGAAGGCAACAAGTGGCTCCGATTCTACAAGGAGCTAGATGTCCCC
ACCGATACTGACACCGACAACATCTCTGCCAAGTTCAAGGATGGCGTCCTCTTCGTCAAACACCCCAAA
AAACTATCTGCCGCTACTTTCCCCAAAGCCGATCCCCGACCACCGGCCGAGCCTCCGAAGCCAGCGGCC
GGGAAACCCAAAGTCGATCCCCAACCACCGGCCGAGCCTCCGAAGCCGGGGGCCGGGAAACCCAAAGCT
GATCCCCGACCACCGGCCGAGCCTCCGAAGCCAGCGGCCGCAAAATCCTCAATCGACCCACCAACTGAT
CCACAAAATGCCCCAAAGAGCCGAAATGAGGAACGCCAATCACAATCAAGTAGCAAAAGAGCCCCCACT
TCCCCAAGGATACAAGGTATAGACAAAGAATTAGAGGATCAGCAGAATCTCACACCCGGCCCACAAACT
GTCCCACAGAGACAAAATGAGGAGCCTCAAGAACAGGCACATGGGGAACGAAGCCCCCCTCCCCAAAAG
GAAAAAACAGAGGAGGAGAAGGCAAAAGCACACACAAATCTGAAGGAAGCTTCGAAGGAGACAAGAGAT
GAGGAAAGGGGGAAAGAAGAAATTGGGTCGAAAATGGGAGAGGGCAAAGGGAAGGAGGAGGAGGGCAGC
CATGGAAGGGAAGAGAAGGAAGGTGAAGTTGCAGAGGAGAGGAGGAGGAGGAGGAGGAGTGAGGGAACG
GTGGAAGAGAGTTTCCTGTGGAGAAGAGAAGGGTACAAACAGGTTATTGATGGGGTGGTGAAGGAATTG
AGGACAACTATGGTGACTTTGGTTTTGGGGATTGCTGTTCTTGTGATTCTGTATCTGAAAGTTACAAAC
AAAGGTCATGTGGATGAAGAATTGTGA
>CmoHSP20-9
ATGTCTTTGATTCCAAGTGTATTCGGCACCAGGAGCCTCTTCGACCCCTTCTTGTCGGATATATGGGCA
CCCACCACCGCCAGCGAAGCCTCCTCATTTGCCAACACGCAGGTCGATTGGAAAGAGACCCCAGAGGCC
CACATTTTCAAGGCCGACCTGCCGGGGCTGAAGAAGGAGGAAGTCAAAGTGGAGGTGGAGGACGGCGGC
GTGCTTCAGATCAGCGGCGAGAGGGGCGTTGAAAAGGAGGAGAAGAACGAGAAATGGCATCGCGTTGAA
AGGGGCAAAGGGAAGTTCCTGAGGAGATTCAGACTGCCGCAGAATGCTAAAGTGGAGGAGGTCAAGGCG
GCGATGGAGAATGGGGTTCTGACTGTCACCGTTCCGAAGGTGCCGGAGAAGAAGCCGGCGGTAAAATCG
GTTGAAATCTCCGGGTGA
>CmoHSP20-23
ATGTCGATGATTCCAAGCTTTTTCGGTGGCCGACGGAGCAGCATCTTCGATCCATTTGCCACTTTCGAT
CTCTTAGATCCGTTCGATTTTCACTTTCCCTCTTCTATTTCATCTTACTTCCCTGAAATCGCTCGAGAT
ACTTCTGATCTGATGAACGCTGCTGTTGATTGGAAGGAGACGCCGGAGGCTCATGTAATGAAAGCCGAT
CTGCCTGGACTGAAGAAAGACGAAGTGAAAGTGGAGATAGAAGAGGGAAAAGTGCTTCAGATCAGCGGC
CGAAGGAGCGTAGAGAAAGAGGACATAAACGAGAAATGGCATCGGATCGAACGAAGCAGTGGGAAGTTC
CAGACGAGATTCCGGCTACCAGAGGATGCGAAAATGGAGGAAATTAGGGCATCAATGGAGGACGGTGTT
CTCACGGTGACGGTTCCCAAGGCCAAGGCGGAAGAAAAGAACGCGGAGGTGAAGTCAGTTGAGATTTCC
GGCTAA
>CmoHSP20-22
ATGTCGATGATTCCAAGCTTTTTCGGTGGCCAACGGAGCAGCATCTTCGATCCATTTGCCACATTCGAT
CTCTCAGATCCATTCGATTTTCACTTTCCTTCATCACTTTCATCTCACTTTCCGGAAATTGCTCGTGAA
ACTTCAGCTATGGTGAACGCTCGTGTAGACTGGAAGGAGACGCCGGAGGCTCATGTTCTGAAAGCCGAT
CTGCCTGGACTGAAAAAAGAGGAAGTGAAAGTGGAGATAGAAGACGGAAAAGTGATTCAGATCAGCGGC
GAAAGGAGAGTAGAGAAAGAAGAGAAAAACGAGAAATGGCACCGGATGGAGCGAAGCAGTGGAATGTTC
CAGAGGAGATTCCGGCTGCCGGAAGATGCGAAAATGGAGGAAATTAGGGCATCTATGGAGAACGGAGTA
CTGACTGTGACAGTGCCGAAGGCGGAAGAAAGGAAAATGGATGTGAAGTCCGTTGAGATTTCCGGCTGA
>CmoHSP20-3
ATGGCAATATCCAAAGCAAAGAAAGCAGCACTTTTGGTGTTCACTCTTCTTCTCCTTACCTCATCAACA
GCCTCTCCGCTTCCATTCTTCGACCCATTTGGGATTCTGGAGCAAACCCCTTTTAGCTTCCAAGACGAA
AACAGAGATGCTCTGCAGCACCCACTCCAGCCCACCAGAGTGGACTGGAAGGAGACGCCGGAGAGGCAT
GTGATCATGCTGGATGTGCCTGGACTTGACAGGGATGAGCTGAAGATCGAATTGGACGACGAGAACAGG
GTCATCAAAGTGATGGGAGAGAGGAAAAGAGAGGAGGAAAAACAGAGCGATCACTGGCACCGAGTCGAG
AGAAGTTATGGCAAATTCTGGAGGCAATTTCGGGTGCCCAGAAATGCGGATATGGAGTCTGTTAGAGCT
CGGCTGGAGAATGGGGTTCTCACGGTGACGTTGTCCAAGGTCTCGCCGGAGAAGGTTAAGGATCCCAAA
GTGGTGAGCATTGAAGAACCGCGGGCGGAGCAGGCGAAGTTGGGAGGGGCCAAGCAAGAGCTTTGA
>CmoHSP20-4
ATGCCCAAATACATTCCACTTATAAAGTACTCTTCATCATCCCCCGACTTCACCCATCCACCAAAAATG
GAACCATCCAAAGCAAAGAAAGCAGCACTTTTGATGTTCACTCTTCTTCTCCTGACCTCATCAACAGCC
TCTCTGCTTCCATTCTCCGACCCATTTGGGATTCTGGAACAAACCCCTTTTAGCTTCCAAAACGAAAAC
AGAGATGCTCTGCAGCACCCACTCCAGCCCACCAGAGTGGACTGGAAGGAGACGCCGGAGAGGCATGTG
ATCATGCTGGATGTGCCCGGGCTTAAGAAGGGCGAGCTGAACATCGAGTTGGACGACGAAAACAGGGTC
ATCAAAGTGATGGGAGAGAGGAAAAGAGAGGACCAAAAACAGAGCGATCACTGGCACCGAATCGAGAGA
AGCTATGGGAAATTCTGGAGGCAGTTTGGGGTGCCCAGAAATGCGGATATGGAGTCTGTTAGAGCTCGG
CTGGAGAATGGGGTTCTCACTCTCACATTGTCCAAGGTCTCCCCGGAGAAGGTTAAGGATCCCAAAGTG
GTGAGCATTGAAGAACCGCGGGCGGAGCTGACCAAGTCGGGCGGAGCCAAGCAGGAGCTCTGA
>CmoHSP20-19
ATGCCGATGGATTCTTCGTTCAAAAGCTATCGGGATTTTGAGCCTCTACTCGATTGCCTTCATCATCCC
GAGTCTCATCTTCTTCTCGTCCACCTCTTAGGTTTCACACGCAACAATCTGGAAGTTCGGGTGACATCC
ACCGGAAAGTTGAGGATCTCCGGCGAACGGAGGCTCACCAGCGGCAAGTGGCTCCGATTCCTCAACGAA
ATCGATATCCCAGAAGATGCTGATACTAACAAGATCTCTGCCGAGTTTGAGAAAGGCATCCTCTACGTG
ACGCAGCCCAGAAAAACCTCCGCCGTCTCTTCCAACAACCCACCGGCTCAGCCATCGGAGCCCAAGGCG
GAATCCCAACCGCCGCCCACCGCCTCTACTCGAGGGATTGGACGGGTGAGAAGAGGAGAATGGTTGAGG
AGAAATATGGTGAATTTGGCTCTAGGGGCTGCTGCTGTTTTTGTCATTGTGTATCTCAATCTTACAAAC
AATGATCATATGGAGCAACAGTGGTGA
>CmoHSP20-20
ATGGATTCTTCGTCCAAAAACTTTCAAGATATTGAGCCTCAAATCAATTGGCAACATTATCCCGAGTCT
CACGTTCTTACCGTCACCCTCAAAGATTTCACAAGGAACGATCTGAAAGTTCAGGTGACATCCACCGGA
AAGTTGAGGATCACCGGCGAACGGAGGCTCACCAGCGGCAAGGGGCTCCGATTCCTCAAGGAAATCGTT
ATCCCAGCAGATGCCGATTCAAGCAAGATCTCTGCCAAGTTGGAGAAAGGCATCCTCTACGTGACGCAG
CCCAGAAAAACCTCCGCCGTCTCTTCCAACAACCCACCGGCTCAGCCACCGAAGCCCAAGGCGGAATCC
CAACCGCCGCCCACCGCCGCAAAACCAACTGATCGACCAAATACCCCAAAGAGCCAAAACGAGAGACCT
CAATCACAGGCAAATGGGAAACAAAGAGCCACTCCTTTAAAGCCACATGAAGCCGCCGAAGCGCCAGCG
AGTACCCAAAAATCCGGCGAGAAGCCCACCGCGGGAGGCGGAGAGCCGGTTGAAGATTCAGCTGCGAAG
GACAGAACAGAGGAAGAAACAGAGGAGAAGGCAAAAGCACATACAAAGAAGAAATTGCAGAAGAGAGTA
GAAGGGGAAGGAACGGGGAAGGAAGAAATTGGGTCAAAAATGGGGGAGAAGGGGAAGGAAGGGGGCGGC
CATGGTAGGGGGGAGAAGGAAGGTGGAGTTGCAGAAGGGAGTGAATGGGTGAGAAGAGGAGAATGGTTG
AGGACAAATATGGTGAATTTGGCTCTTGGGGCTGCTGTGTTTGTGGTTGCTTATTTCAATCTTTACAAA
GAATGA
>CmoHSP20-31
ATGCACTGCGCGTGGTTTAGTTTCCAGTTGTCTAATATAGCCTTTGAGGTTCGAAAACATATTAAATAC
AAAATTGAAAAACCTTGGAGAAACGCTTTGCAAATCTCCGTAGAAGACGGGAAGGTGTTAGAGATAAGT
GGTCAGTTGAAGGAACAACAAAGAGAAGCCACCAAGCTGGTCGATTGGCGATGTGCCAATTGGTGGGAG
CACGGATTCGTTCGGCGACTCGAGTTGCCTGAAGATGTTGATTGTTGTAGAATAGAGGCTCAGATGAAG
AATGACACGATTCTTGAGATCAAGATTCCCAAGTTAGAATCGAATAGAGGTGCTGAATCAAAGAGCAAG
GATTCTGATCAAGATGTTTAA
>CmoHSP20-17
ATGGCTTCTTCAATTGCTCTCCGAAGGCTGGCCGCTTCCTCCGCCGCTAAGCTCTTCAGTCCTGTTCGT
TCCGCTTCTGTCCTTCCTTCTGTCGGTCGTTCTTTCAACACTAACGCTCAGATTGCTAGTTACGACGAC
GAAGACCGCTCCGTCGATTTGGACAGCCGCCGGAGCGGTTCTCTCTCTCGTTATCGTGATCGCTTCCCT
GGTTTTGCAGATGTGTGCGATCATTTTTCGCTGAACCGGAGCCTGAGTCAGGTCCTGAATCTGATGGAC
CAGTTCATGGAGGATCCAATTCTGGCAGCTTCACGAGGAGTTGGAGCAGGATCAAGGAGGGGCTGGGAC
GTAAGAGAAAACGAGGACGCTCTGTACTTGCGAATGGACATGCCTGGACTGAGCAAAGAAGATGTGAAA
GTGAGCGTGGAGCAGAACACACTGATAATCAAAGGCGAAGCTGCAAAGGAATCCGAATACGAGGAGGAC
CGTCGACGATTCTCAAGCCGACTGGATTTGCCCGACAACCTCTACCAGCTGGATTCGATCAAAGCAGAA
ATGAAAAATGGTGTTCTGAAATTGAGCGTGCCGAAGGTGAAGGAAGAAGAGAGGAAGGATGTGAAGCAT
GTTACAGTCGAGTAG
>CmoHSP20-16
ATGTCGATTCGTTTCAACGACTTCTTCCCTACTGATCGCAAGGAACGCTACTACGTTGAGGATCGCCCC
TCAGGCGGCAAGTCCGCTGAGGATTGGAAAGGGCGGTACTACGTCGAGGATCGACGCTCGTTCGACAAA
TTCCCCGAGGAACAGAAAGAACGCTACTACATCAAGGATCGCAATTCTTACGATCAATTCCACGAGAAA
GACGCCCTCGCCGGTCCCTTCCGTACTTCCATGGCTTCTAATTCCTCCGCCATGAACGCTCAGGTTGAT
TTCAAGGAGACTGCCGATGCGCACGTGTTGAGGCTAGAGCTTCCTGGAATGAAAAAGCACGAAGTCAAA
CTGGAGATTGAAGACAATGGAGGCCTCTGTATCAGCACTGAAATTAGGGCTGAGAAAGAAGAGATAAGC
GACATTTGGCGCCGTGTGGAACGAAGCAGCGGAAGATTCTACCGGCGTGTTGTTCTACCGGAGAGCGCC
GACGTGGATAAGGTCAAAGCGGAAATGAATAACGGAATACTAACAGTTACAGTGCCCAAACACCATTTC
AAGAAGCCGATCGCCCGAATCGTCCAAATCTCTGGCCATTAA
>CmoHSP20-25
ATGTCGATCCCTTTCAGAAACTTCTTCCCTAGCGATCGGAAGGAACGCTACTACGTGGAGGAGCGGTCT
TCATACGACAACTCCCCTGAGAATCGGAAAGAACGCAACTACGTCCAGGGTCGGCGCTTATTCGACAAC
TTACATCAGGACCGAAAGGATCGCTACTACGTTGAGGATCGGCCTTCTTACGATCATATCCGTGAGAAA
GACGCCGTGGCCGATCCCTTCCGTACTTCCATGGCCTCAAATTCCTCGGCCGTCAACGCTCAGATCGAC
TGGAAGGAGACTGCGGATGCGCACGTGTTGAGGTTAGAGCTTCCCGGAGTGAAGAAGCAGGCAGTTAAA
CTGGAGATTGAAGAGAGTGGAGCTATCTGCATCAGCGTCGAAATTAGGGCTGAGAAAGAAGAGACAACC
GATATCTGGCGCCGTGTTGAACGAAGCAGTGGAAAGTTCTACCGGCGTATCGTCCTGCCGGACGGCGCT
GATGTGGATAAGGTGAAGGCGGAAATGTATAACGGAGTACTAACTGTGACCGTGCCTAAATACCAGTTC
AAGAAGCCCATGGCCAGAATGGTCCAGATTTCTGGCCATTAA
