# Supplementary material for: Pumpkin (Cucurbita moschata) HSP20 Gene Family Identification and Expression Under Heat Stress
Source: Front Genet. 2021 Oct 14;12:753953. doi: 10.3389/fgene.2021.753953 (PMC8553033; doi:10.3389/fgene.2021.753953)
Supplement: Supplementary file 8 [file Table3.XLS]

## Sheet: Sheet1
Table S3. Genomic sequences of CmoHSP20 gene family
>CmoHSP20-1
CTACTCGCCGGTGATCTCCACCACTCGAACATCGCGTCTGCTCTGATCGTCTTCTTTAGG
AACAAACACAGTGAGAACTCCAAAATCCATAAAGGCACTCAACTCCTCGATCTTCCCGCT
CTCCGGAATCTTGAATCTACTCACAAAGCCGCCACTATCGGTGCTGATCTGAAGCATCCG
ATCATCCTGAAGCTCGACGAGAACGTCTTCTCCTTGGAAGCCCGGAAGGGAGGCTCTCAG
AACATGCGCGTTCGGCGTCTCGGTCCAGTCGAGACGAGTGTTGACGGAGCCTCCAAAGGC
GAAGTCCGGAAAGGCGTGCGAGATTGAGGAAGGGAAAGGGAAATCGTGCCATAAGTCAAG
AGGGAAGGGGAATTTCGGGAAGCGATTGAGGATGCTTGAAGAGGAACCGTTGGAAATACG
GCCGTCTTGGCCGCCGATTGGAATGATCGACAT
>CmoHSP20-2
ACCAAAGCGGATAATATCTTCACAATGGTATGATATTGTCCGCTTTGAGCATAAGCTCTC
ATTGCTTTGCATTGGGCTTCCCCAAAAGCCCTCGTACCCATAGAGATAGGATTCCTCACT
TGTAAACCCATGATCTTCTCCAATAATCCTCAACAATCCTCCTCTCGAACAAAGCACACT
ATAAGTCTTCCCTGAGGCTTATGGAGCTCTCGAATAGCCTCCCCTTAATCGAGGCTCGAC
TCCTTTCTCTAGAGCCCTCAAACAAAATACACCATTTATTCGACACTTAAGTCACTTTTG
ACTACACCTTCTCACAATTCTTTGTTCAATATTTAAGAATTCGAGTTTATGTTTCCATTA
AGGAATCCAGAGAAGATGTTAGAGAAGATGCTTGTGATTGGAAAACAAAAGGCATAGCCA
TTGGCATTCTTACATCTTCTTCTTCTTCTTGATCAAGTCAGGATTATCCATTTCAATAAG
AAACCACATTACTTCTGATATGCATTTACAAAACGCATATTCCTTCTCAAGAACAACAAC
AACAAAACCATAAGAAATCTCTGCGATTCAAAATTTCCTCGTATAAAACCCTCACCCTCC
CACAATTATCTCCATTCAACAATGGCGGAACAGGCACCATCAGATTTGCCCAACGAAGAA
TTCAAACCTTTCTGCGAATGGAAAAGGCTCGAAGACTCCGATGTTCTTCAGGTTCATCTC
GCAGGTACATTATCAACTCACGCTTTCCTTCGCTTTCTCATAAACACATTCATAGCGATT
CGAATTTCATAAACAGAATTCAAGAAGGAAGAATTGAGGGTTCGGATCAAGAACAACTCC
GTCCTTACACTTACCGGCGAGCGCCTAGCAGCCGGAGACTGGAAGAAGATCCGTTTCAAC
AGTGAAATCAAACTCCCAAAGGATACACCTCCAGATCAAATCCGTGCCAAATTCGGCGAC
TCTGTTCTTTCGATTACGATGCCGAAGAAGAAAGCCTCACCAGCCTCCATTGATAATGCT
TGCCCTAGAAACTTCATATCCGGAGTAAAGTCTTCATTAGCAAGGTTGAAATTTAGCAAG
GAATCGGCTGTGGCTATGGCGGTTGCGGGACTCATTCTGGCCTCGGGAGCTTACTACTTG
ATAGAAAACCCTAATCCGCATTGATTTCTGTAATTCCTGTTATTACTTTTTAAGGCTAAA
TTAATAAATTAATTCTTTTAACT
>CmoHSP20-3
ATGGCAATATCCAAAGCAAAGAAAGCAGCACTTTTGGTGTTCACTCTTCTTCTCCTTACC
TCATCAACAGCCTCTCCGCTTCCATTCTTCGACCCATTTGGGATTCTGGAGCAAACCCCT
TTTAGCTTCCAAGACGAAAACAGAGATGCTCTGCAGCACCCACTCCAGCCCACCAGAGTG
GACTGGAAGGAGACGCCGGAGAGGCATGTGATCATGCTGGATGTGCCTGGACTTGACAGG
GATGAGCTGAAGATCGAATTGGACGACGAGAACAGGGTCATCAAAGTGATGGGAGAGAGG
AAAAGAGAGGAGGAAAAACAGAGCGATCACTGGCACCGAGTCGAGAGAAGTTATGGCAAA
TTCTGGAGGCAATTTCGGGTGCCCAGAAATGCGGATATGGAGTCTGTTAGAGCTCGGCTG
GAGAATGGGGTTCTCACGGTGACGTTGTCCAAGGTCTCGCCGGAGAAGGTTAAGGATCCC
AAAGTGGTGAGCATTGAAGAACCGCGGGCGGAGCAGGCGAAGTTGGGAGGGGCCAAGCAA
GAGCTTTGA
>CmoHSP20-4
TCAGAGCTCCTGCTTGGCTCCGCCCGACTTGGTCAGCTCCGCCCGCGGTTCTTCAATGCT
CACCACTTTGGGATCCTTAACCTTCTCCGGGGAGACCTTGGACAATGTGAGAGTGAGAAC
CCCATTCTCCAGCCGAGCTCTAACAGACTCCATATCCGCATTTCTGGGCACCCCAAACTG
CCTCCAGAATTTCCCATAGCTTCTCTCGATTCGGTGCCAGTGATCGCTCTGTTTTTGGTC
CTCTCTTTTCCTCTCTCCCATCACTTTGATGACCCTGTTTTCGTCGTCCAACTCGATGTT
CAGCTCGCCCTTCTTAAGCCCGGGCACATCCAGCATGATCACATGCCTCTCCGGCGTCTC
CTTCCAGTCCACTCTGGTGGGCTGGAGTGGGTGCTGCAGAGCATCTCTGTTTTCGTTTTG
GAAGCTAAAAGGGGTTTGTTCCAGAATCCCAAATGGGTCGGAGAATGGAAGCAGAGAGGC
TGTTGATGAGGTCAGGAGAAGAAGAGTGAACATCAAAAGTGCTGCTTTCTTTGCTTTGGA
TGGTTCCATTTTTGGTGGATGGGTGAAGTCGGGGGATGATGAAGAGTACTTTATAAGTGG
AATGTATTTGGGCAT
>CmoHSP20-5
TCAATTGACCTTGACCTCAACCACCTTGGGCTTCTTGGGCTCAGGTGGTGGCAACTTTTG
CACGGTCACCGTGAGCACACCATCCTGACAAACCGCCGAGATGGCATCAACGTTGGCATT
TTCCGGCAACACAAATTTCCTCATTAACTTCCCAACTCTCCTCTCCATCCTCACATACTT
CGCCCCTTCTTTCTCCTCCTCCCTCTTCCTCTCGCCACTTATCAGTAGCACATTGTCGTC
CTCAACCTGAACCTTGATGTCTCCGACCTTCAGCCCTGGCATGTCGACGACGAAAACGTA
GGAATTTGGATACTCCTTGATGTCGGCCGGAGTGGCTGCCATGGCCTTGGCATCCCGGAC
GTAGGTTCGTGTTGGGGCGTTGAACGACTTGTCAGCCTCGTCGACGAGATCCAT
>CmoHSP20-6
TCAATCTTGTCCCACACGAACCTCAATAGTCTTGGCCTTTTTGGGCTCTGGCGGCGGCTT
CTTCTCCACCGTGACCGACAGCACTCCGTCCTGGTACGCCGCTGATACTTTGTCGACATC
GGCGGCCTCCGGCAGCACAAATTTCTTCAAGTATTTGCCCAGCCTCCTCTCCATTGTCAC
ATATTTCCCTTCCTTAACCTTCTCACTCTCTCTCTTCCTCTCGCCGGTCACAACCAACTG
GTTGTCCTCGATTTGGACCTTGATTTGGTCCATTTTGAGGCCAGGCATGTCGATGGAGAA
TTGGTAGGCGTTTGGATATTCTACCACATCCGCTGGAGTCGCCGCCATCGCCTTTGCGTC
CCTCACGAAGGCGCGTGACGGCCCGTGGTGGGTGCTCTGCCCTGCCTCATCGGTGAAGTC
CAGAAGGTCATGGAGGGCATTCAGGAATATTGGGTCCAACCCCATTCTGGCCAACTCCAT
>CmoHSP20-7
TCAGCCAGAGATGTCAATGGTCTTGATCTCCGGCTTCTTCACTTCCATCTTAGGCACCGT
CACCGTCAGCACCCCATTCTCCATGCCGGCCTTTACCTCATTCACTTTTGCGTTCTCCGG
CAGCCTGAATCTCCTCATGAACTTCCCACTGCTTCGTTCAATTCTATGCCATTTTTCGTT
CTTCTCCTCCTCTTCTTTCCTTCTCTCTCCGCTGATCTGCAGAACTCCGCCCTCTTCAAC
TTCGACTTTGACCTCTTCTTTTTTGATCCCGGGAAGATCCGCCTTGAAGATGTGGGCTTC
TGGGGTCTCCTTCCAGTCGATGTGGGTGTAGGCGAAAGCAGAGGTCTCACCAGCAGCAGA
GGAAGGCACATTGGCCAGTGACCTTGAAAATGGGAAGCCTTCGAAAGGGTCCCAAACGTT
TAAGGAGAAGGGATCGAAGGCGTTGCTCCGGCGGCCACCGAAAATGGTTGGAATCAGCGA
CAT
>CmoHSP20-8
TATTGATCCAATTTGAAACCAAATGGCTCCCAAAAACCAGCCCACTTATGAAGATTTTGA
ACCTCTGGTTGAAGCTTCTGAAGAAGATGGCTGCAGCATTCTCTCCCTACACGTTCCTGG
TTTGTCCTTTTCTTTAACGATAACGGGTTGTCTCATATGGAGAAACTATGGTTCGGTTAG
ATAGCTATTTGGTTCTTAATTTAGGGTTTGAGAATGTAGCTCGTGAACTGTGAGATCTCA
TGTTGGTTGGAGAAGGGAACGATGTATTCTTTATAAAGATATGTAAACCTCTCCCTAACA
GACACGTTTTAAAACCACGAGGCTGATAGTCATATTGTCCGCTTTGTCCTGTTAAGTATC
GTCATCAGTCTTATGATTTTAAAACGTGCGTCTGTTTGGGAAAGGTCTTCACACCTTTAT
AAAGAATACATCGTTCCCCTCTCCAACCGATGTGGGATTTTTGTAAAGGTATAGAAATCT
CTTTCTATCAAATGCGTTTTAAAATCGTGAGGCTGACAGTGATATTGTCCGCTTTGGCCC
GTTACGTGTCGCCGTTAGCCTCACAGTTTTAAAACGTGTTTGCTAAGGAGAGGTTTCTAC
ACCCTTATAAAGAATATATCGTTCCCATCTCCAACCGATGTGAGATCTTTAGAAAGGTGT
AGAAACTTTTCCCTAGTAGACACGTTTTAAAATCGGTGAAGCCCACAACAGTATTGTTTG
CTTTGGCCTGTTACGTATCGCCGTCAGCCTCATGGTTTTAAAAGTGTTTTAAAAACGATG
AGGGCGACAGTGATATTGTTCGCTTTGGCCTGTTACGTATCGTCATCAACCTCATGATTT
TAAAACGTGTTTGCTAACGAGAAGTTTCCACACCCTTATAAGGAATACATCGTTCCCCTC
TCCAACTGACGTGGAATCTTTATAAGGGTGTAGAAACCTCTCCCTAGTGGACGCATTTTA
AAATCGTGAGGCTGACGATGATATTGTCAGCTTTGGCTCGTTACATATAGTCGTTAACGT
CACGGTTTTAAAACGCGTATGTTAGGTAGAAGTTTCCACACCCTTAATGTTTCGTTTCTC
TCTTCAACCAACGTGGGATTTGACATTAGCATTTTCAAGATATAAATTGAGTTTTATAAA
CTAAAGCAGACAATATCTAGTAGTAGCTTAGTTCTCTTATTCTGCACTGCTACAGGTTTC
CGCAGAGAGCAAATTCGGGTTCAAGTATCCTCCACAAGAAAGCTGAGGATCTCCGGCGAG
CGGCCTTACCAGAACAAGACATGGCAGCGTTTCCACAAGGAGTTTGAAATCCCATCAAAC
TGCACCACCTCTAATATTACAGCCAAGTACAAGGACGGCATCCTTCATGTCCGTCAGCCA
TTGCAGCCACAGGACGTGTCGGAGCCGCCACGCACGGCAGCTCCCAACCCACCGCCACCA
CAGCAGCAGCAGCAAAATGGCCAGCAACAAGCTGAGGAACCAGAGAAGAAGAGCAGCCCA
GCCGCCAATGGAAAAGCGGAAGCCAAAAGCAATAGAGAAAGAGAAGGAAGTACTTGCAAT
GGTGACAAGATCAGTGGTCGAGCTGGGCGGCTGAAGGAGGTGGCTCCTGGATTGTTGGGG
AAGTTTATTTTGCCTGTTTTGGCGGCTGTGTTGCTTTTCCTGTTGGCTAAGAGGCTGGAT
CAGAACATGGCTGGTGGAGCCGGAGAATCTCGGCTGTGAATCGTGTAATAATGGTGGCTG
GTTTTGAAAATTTCCACAATAAATAATAAATTGTTAATCTTTACTATAATTTTATTATAT
CGTTGAAAACATTTACTTTTTTTAAATTATGTCGAAAAAATTAAATATATAAAATAAAGG
CAAAATTCATAGCAAAATCACAAAAGTAGGAATGTTCTCTGAGTTAAATTGAAACATTTT
TTTTATGACTTTTATTAAATAATGAATAAAATTGGATTCTTTTTTTTTAGTAATTTATTT
TAAACTTTTATTTATAATGAAAAGTAAAATATTTAAAAGAAATTTATTTATTTATTTATT
TATTTTCAAACTTTAAATTACGATTAATAAATTAATTTAACACATATATATTTTTTAAAA
AGTTTTTTGTAATTATAAAATTTTGTTTTGAAGAACATCAAAAAATTGAAGAAAAAAAAA
CAAATAATGAAAAAACAATTATAGAATTAAATAAAATTACTATTATTATTATTATATATA
TATTTTATTATAAACTAGTTTAAAATTTTAAAATCTAACCGTAGTAAGGACAACGGTGAA
AATTAGACTGATATATATATGTTATATATATATAACCATGTAAAAGTACCAAATGGGCCT
CACGGAACTCCAAAAAGTTCGCATCATTATCGAGGGTATTTTCGATAATAGTAGTCATTC
CCAGGAATACGAGGTGGGTGGAAATTATAAATACCCGAAAGGCGTTAGGGTTGCGCATTA
TACTCTTCTTCCGCCCCCAATATATTGCTCTCTCTCTCTCTCCCTCTGTTTCTTGCCCTT
AGCGTTTTGCGGAAGCTTTGGTTTCTCGAACGCTACCTCAATGCTGCATTGTTCTCACTG
TCTCATACACTGCGAAGCCGATCGCTTCGATGACTTCGTGTGAGAATCCTCCTCGATCTT
CTTCGCTTTTCTGTCCTGCTGTGTTTATATGCATATACTCTTCGTTGTTGTTCGCGTTGC
TTTTTGTTTGTTTGTCCTAATTTATTGTTCCGATTGCTACTCCTTTTATTCTGCTCATTC
GATCCAGTAATTCGACCTTTTTTGTTGTTGATTCTTTTCGCTAGAATTTGATTTCTGTGT
TTTTTTGTCTCTCGGTTGAAATCGATTCGTTGTTTCTTATGGTTTTAGCACCGATTGGCA
GATGTTGTTCGGGCTGCGGTAAGGTGCTTGGCCAGTTCTTTGGAGGAAAATACATTGATC
ATAGCAAACCTATGCTCGGAAAGGACACGAAATTGAAGAAGAGGAAAACCGAGAAGAAGC
AGAAACATGAGAAGATTGAAATGGATTCCGCGGATCTGCAACTCGCAACATGA
>CmoHSP20-9
ATGTCTTTGATTCCAAGTGTATTCGGCACCAGGAGCCTCTTCGACCCCTTCTTGTCGGAT
ATATGGGCACCCACCACCGCCAGCGAAGCCTCCTCATTTGCCAACACGCAGGTCGATTGG
AAAGAGACCCCAGAGGCCCACATTTTCAAGGCCGACCTGCCGGGGCTGAAGAAGGAGGAA
GTCAAAGTGGAGGTGGAGGACGGCGGCGTGCTTCAGATCAGCGGCGAGAGGGGCGTTGAA
AAGGAGGAGAAGAACGAGAAATGGCATCGCGTTGAAAGGGGCAAAGGGAAGTTCCTGAGG
AGATTCAGACTGCCGCAGAATGCTAAAGTGGAGGAGGTCAAGGCGGCGATGGAGAATGGG
GTTCTGACTGTCACCGTTCCGAAGGTGCCGGAGAAGAAGCCGGCGGTAAAATCGGTTGAA
ATCTCCGGGTGA
>CmoHSP20-10
ATGTCGCTGATTCCAAGCATTTTCGGTGGGCGACGGAGCAACGTCTTCGATCCCTTCTCC
TTGGACGTCTGGGATCCTTTCGAGGGCTTCCCATTTTCAAGCTCACTGGCCAACGCCGCT
TCCTCTGCTCGTGAGACCTCTGCTTTTGCCAACACTCGAATCGACTGGAAGGAGACCCCA
GAAGCCCACGTGTTGAAGGCGGATCTTCCGGGGATCAAAAAGGAGGAAGTGAAGGTTGAA
ATTGAAGAAGGGGGAGTTCTGCAGATCAGCGGAGAGAGAAGCAAAGAGCAGGAGGAGAAG
AACGACAAGTGGCATAGAATTGAAAGAAGCAGTGGGAAGTTCATGAGGAGATTCAGGCTG
CCGGAGAATGCGAAAGTAGAAGAGGTGAAGGCCAACATGGAGAATGGGGTGCTGACGGTG
ACGGTGCCCAAGATGGAAGTGAAGAAGCCAGAAATCAAGGCCATCGACATCTCTGGTTAG
>CmoHSP20-11
TTAGCCTGAGATTTCAATGGATCTGATTTCAGGCTTCTTCTCTTTCGTCTTAGGCACCCT
CACAGTGAGAACTCCATTCTCGATGCTAGCCTTCACCTCATCAACTTTAGCGTTCTCCGG
CAGCCTAAATCTCCTCATGAACTTCCCACTGCTTCGTTCCACTCTGTGCCATTTATCATT
CTTCTCCTCCTTTTCTTTGCTCCTTTCTCCACTGATCTGCAGAACTCTGCCTTCTTCCAC
TTCTACTTTTACTTCCTCCTTCTTCATCCCCGGAAGATCGGCCTTGAAGATGTGGGCTTC
TGGGGTCTCTTTCCAGTCTATGCGAGTGTTGGCCATAGCAGAGGTGTCCCCACCAAATGG
ATCCCAAACATCCAATGACAATGACAATGACATGGGGTCCGAGTTGTTGTTCCTACGCCC
ACCGAAAATGCTTGGAATCAGCGACGTCAT
>CmoHSP20-12
ATGGCGTTGATTCCAAGCATTTTTGGTGGGCGCCGGAGCAACGTCTTCGATCCCTTCTCC
TTAGACGTTTGGGATCCTTTCGAAGGCTTCCCATTTTCAAGCTCACTGGCCAACGTCCCC
TCCTCTGCTAGTGAGACCTCTGCTTTTGCCAACACCCGCATCGACTGGAAGGAGACCCCG
GAAGCCCACATCTTCAAGGCGGATCTTCCCGGGATCAAGAAGGAGGAGGTGAAAGTTGAA
GTTGAAGAGGGGGGAGTGCTGCAGATCAGTGGAGAGAGGAGCAAAGAACAGGAGGAGAAA
AACGACAAATGGCATAGAATTGAACGAAGCAGTGGGAAGTTCCTGAGGAGGTTCAGGCTG
CCGGAGAACGCAAAAGCAGGAGAGGTGAAGGCGAGCATGGAGAATGGAGTGCTGACGGTG
ACAGTGCCTAAGATGGAAGTGAAGAAGCCGGAAATCAAGACCATTGACATCTCTGGCTGA
>CmoHSP20-13
CTAGCCTGAGATTTCAATGGATCTGATTTCAGGCTTCTTCTCTTTCGTCTTGGGCACCGT
CACAGTGAGAACTCCATTTTCGATGCTGGCCTTCACCTCTTCAACTTTAGCATTCTCCGG
CAGCCTGAATCTCCTCACGAACTTCCCACTGCTTCGTTCCACTCTGTGCCATTTATCATT
CCTCTCCTCCTTCTCTTTGCTTCTTTCTCCACTGATCTGCAGAACTCTGCCTTCTTCCAC
TTCTACTTTCACTTCCTCCTTCTTCATCCCAGGAAGATCGCCCTTGAAGATGTGGGCTTC
TGGGGTCTCCTTCCAGTCGATGCGGGTGTTGGCCATAGCAGATGTCTCCCGATCAAATGG
ATCCCAAACATCCAATGACAATGCAATGGGGTCCGAGTTGTTGCTCCCACGCCCACCAAA
AAATCTTGGAATTAGCGACGTCAT
>CmoHSP20-14
ATGGCGTTGATTCCAAGCATTTTCGGTGGGCGCCGAAGCAACGTCTTCGATCCCTTCTCC
TTAGACGTTTGGGATCCTTTCGAAGGCTTCCCATTTTCAAGCTCTCTGGCCAACGTCCCC
TCCTCTGCTCGTGAGACCTCTGCTTTTGCCAACACCCGCATCGACTGGAAGGAGACCCCA
GAAGCCCACGTGTTGAAGGCGGATCTTCCGGGGATCAAAAAGGAGGAAGTGAAGGTTGAA
ATTGAAGAAGGGGGAGTTCTGCAGATCAGCGGAGAGAGAAGCAAAGAGCAGGAGGAGAAG
AACGACAAGTGGCATAGAATTGAAAGAAGCAGTGGGAAGTTCATGAGGAGATTCAGGCTG
CCGGAGAACGACAAGTGGCATAGAATTGAAAGAAGCAGTGGGAAGTTCATGAGGAGATTC
AGGCTGCCGGAGAATACGAAAGTAGAAGAGGTGAAGGCCAACATGGAGAATGGAGTGCTG
ACGGTGACAGTGCCGAAAATGGAGGTGAAGAAGCCAGAAATGAAGAGCATTGAAATCTCT
GGTTAGAAGGAGCGCGAGTGTTCTGCATCTGCCCATGTTGGTGAGGAGTTTGTATGGATG
TTGTTAAATAAATCGTCAAAATTGAGTTTTTATGTATTTCGTGAGTGTGAAAAGATGAAA
AATGATGGATGTTATGATCTAAGTAATGGAATGTAATCATAATCATGTTTATGTTTATTT
TTACTTGAAGTCTTTTAAGAGAGTGCGGAAGGTGAACATCCGATATCTTTCTTTTCCATT
TTAAGATATCCGATATCTTTTTTTCCATTTTAAGATTTCACTTTCTTAGAACTCACAGAT
TTAGCTTTTGTAGAACCTACTGATTTAAGAAACTTGAAACATCTAAGAATTTCTAAATAT
CATTTAATTTTGATATTTGACATTTAGTAATTGACTTGAAACATCTAAGAATTTCTAAAT
ATCATTTAATTTTGATATTTGACATTTAGTAATTGACATTTAGTTTTTGTATTGTGGATT
TAGGTTACTTGTCTAATTTATAGATCACTCTTCGTATTGTGGATTTAGGTTACTTGTCTA
ATTTATAGATCACTCTTGATCCTTCAAAACCTATTTAAAAAGTTATCCTTTTATTTCATG
TGGCGTACATTGTCTACGCCATGATTACGATTCACCATCTCGAAGGGAGTATTCATTGAT
TGATTTTTAGGGAGTATTCATTGATTGATTTTTCACCATGGAGAAGGCTTTTCGGAGGGA
GTATTCATATTCATGATCATTTTCTAAATTATTGGAGGGAGTATTCATTGATTATATATT
CATGATCATTTTCTAAATTATTTGAGGTAGGGACTTTTATCCAAGATCTCCTCTTGAACA
AGTACGTCTCTTTTTAATCCAGCCTCAGATCCTTTTTTCTTTTTGTAGTTTTAGTCATTT
TTTACTTTTCTTTAAAAATTATGACTCCTTTTTCTTTTTTTGGAATTGAAATCCTTTGTT
CTACCTTTTAAAGATTTTGTTAGCATGACTAAGTTTAAAACATGACTTTAATAGTTAATT
AGAGCATGACTCTAATAGCAATTTAGATGAACACGTATATAACTCTCTAGAATATGAACA
CAACTTTTATTATAGCATTATTTTAAGTTTTTTTTAAAAAAAACCTTTAATTATAAGAGA
GTATTTTTTTAATATATGTTCATAATCCTTTCCTAAATTAGTAAGGAGTGGATTATTCCT
TAAATTAGTAAAGGAGTGGGAGTGGACGTGGAAGGGGGGGGGGGGGGGGGGGGGGGGGGG
AGGTGGGACTTTCATCCAAGATTGGAATTGATTGGGTCACTCTAATGTTTGAACTCTCAT
CGAATCCGAATCCGACTCCAACATGATCTGGTTAATTTTGAGACCAAATAAAATTCATTC
AAGGGGAGCATTTTGAGGCCAACTAAAATTCATTGAAGGCGGATCTTCCCCGGAGAGAAA
ATGAAGAGTTGAAAACACCAAAATTCTGCAGATGAGTGGGGATAAGCAAGGGGGTAAGGG
GGTGTAGGAGAAGAGAATGGAAGCTTCAAAACTTTTAGTTGCCTCTACTTCCCAAACGAC
ACGTACAAACAACTTACATTATTTTCATTTTCATCGGACACACCCAAACAAACCTTTTAC
ATGTTCGATTACAAACTCAATGCACATTGCAGAACACAAGATAGACGAACACCTTTTTCA
TGTTCAATTGCAAACTCAATGCACCTTTTTCAGCTTTTCTGGTTTCCATAAGCTTCTACA
ACTCTCTCCATGGATTTGGACCCATTCTGCGCAGTACTTGAGGCCCAATCCGTCATCCTA
CAAGAAGTACAATCAAGTAATTGAATTTAACCATAAATATGTAATTACAAAAATCGATAA
ACAAAAAATAAAAATGGAAATCCCAATTCCAATTCCAATTCCAATTCCGAATAGATCGTG
AAGGTTGGAGAAGATTCCGGAAGTTTCTACATTTTCTACGTTTTCTAGAAGTCTATTTAA
AGCCTTGCACAATCAGGTAACAAGAAACAAAGTATAAACTCATTCAACTTCAGCACTCTT
TTTACAAAGCTATCAACACCCAACAAAACCATGGCTCTGATTCCCGGCATTTTCGGTGGC
CGCCGAAGCAACATCTTCGACCCCTTCTCATTGGACGCTTGGGATCCATCCCAAGGCTTC
TCACTGGCTAACGTGCCTTCCTCCGCCCAGGAGACCTCTGCTTTTGCCAACACTCGCTTA
TTGCTCAGTTCATTTATTGCTCAGTTCTGTGTTTGTCTACCCTGA
>CmoHSP20-15
TTTTTAATCAATATTATAGAAAATTTTGAATGAGGGCGTCAAGTTAACGAAATTGAAAAT
TTATAATCTACGTTGATACCATAACAAATTTCGGGGTCAAAATTAAATTATTTAAAAAAA
AAAAAATAATTTTGATTGAAAACTTGCTAATGGGCCTTGGTCCAAAGCAACCTTGAGAGC
CTCTAAATGAAACGGCCTCGGGCTGAAGAAGGGAGGTGACCTAATCGTCCGGATCCTTAC
ATTTTTCTGCCAATCTCTGTCTAAGCTCCGATGAACGAACATGGAGGAACCCATCGGAGA
GAGACAGAAATGCCGATATCAGAATTCGTGAGGGACAGACGATGGGCGGAATGAAGCGGC
GCGATCAAAGTTGGGTAAGAAGCACGCAGCATTAAATTTGCAGCAATCAATAGGGTTTAA
TGCTTATCTTGATTGTTAACATGCTTAGTTATTGGGTTTTGGGTATTCTAAGGAAGGAAG
GAAGGTCTGACTTGGAAACAATGCAATCCCCGACTAAGAAACAATGGATAAACACTAAAC
ACAAGGTATCCTTTTCTTGTCTTAAAGTGTCGAAGGTTTGAAGTTTGAAATCAAAGCAAG
GTTTTACCCACATCTCCTTCTTTCCCTCATTTTTTAGATGTCTGGACACGGCCTTTCCAC
AAATATATCTCTTCTTTTCTCAACATCATCTGGCTGCTGCTCTGTTCTGTCAAGTTGGAA
GGAGAAAGAATGTGGCAACAACAGCCCAAAAGGAACTCGTTTAAAGAATCTGTCAAGGCT
GTTGAAGCTGATATACGACGTGCAAATGCCTTGTAAGATCTTCTACTGGGGGTTCTATTC
TCTGCATATCATTCCTATTTTCAATCCCGTGAGTAAATATGTTCAAATCCACTGTTAGTA
GATATTGTGTTCTTTAGACTTTCCCTTTAGAGCTTTCGGGAGAAGTTTTCATATCCTTAT
AAAGAATGAATTTCACAATCCCACGTCAGGCTAACAGATATTGTCTTCTCTAAACTTTTC
TTTTTGGACTTCCTCGTTAAGGAGAGATTTCCACACTTTTCTTTCTTACCTTCTTCAGCT
GATGTGAGATCCCCCAATTTAAATAAAAATTGGACCAATTCTCAATTTGTGTGTGTCATC
CTTACACAGGGGTCGTGCTTCGTTCCTCTCTGTTACAAATGGTATCAGGGTCGGTGCCAA
TGAAGATGTTAGGCCTCTAATGAGGTAGGTTGTGAGATCCCATAGGAAAGGGGAAAGAAA
CATTTCTTATAAGGGTGTAAAAAAACTCTCCCTAACAGATACGTGTTAAGTGTTAAAACT
TTAAGGGGAAGCCCAAAAAAAAAGATCCCACAAGGACAATATTGTGGACTTAGGCTGAGG
CTGGTACACATCTAGAATCAGTAAGCTTGCCACACACACCCTACTTTATGTTCCAGAACC
CAAAAGATCTTCATGGTTCTTAACTTCTGATACCCGAGGCCTGTTGTTCCACTACTTGAA
TTACGACTTCTCTGCATTTGTAGGGCAGCTATGTTCTCGAGAGATTACGGTGGATTTTGC
ATTCAAATGAGATTGCAATACAGCCCATTTGCTCTCTTTTTTCTTCATTGGATTGAATGG
ATGGATTTCAGTTGCACAGATCCTCTTCCAAGTTTCTTGGGCCTTTTCCACATACTCTTG
TACAAGGTGCTTCCCTCAACTCTTGCAGCATATTCACAACCTGAATTCTAAAGCTACTCA
ATGAAATCTAAAGCCCTCTCAATGTTTACTCAAGTATGCAGGTGTACGTCGATGGACACC
AACCGTTGGCATCGCCACGAGAAAGAAAAGCCACCCTCAAGGAGTTCTATGGTCTGCACT
TCCCTCCTAACTTTTACTTTTTCCAGAGACAGACAGATCAAATTCATTAACAATGAAACC
ATGGCAGCTGTGATATACCCTTCACTTAGGCAACTTCGAAGTGGGCACCTCAAGTCAAAA
GAAGAGACTTCTTCTAGGAAGAGAACAGAAGATCAGAAGGGGCTATCTAATGACGATCTT
CAGAGGGATGAGGAGTGTGGGATATGCATGGAAAACTGCAGAGATGTTGTGTTGCCAAAT
TGTGGCCATTCGATGTGCCTCAGCTGCTTTCAGGACTGGTACTAACAATTTTTCTTCCTT
CTCAGCCTCAAACTTTCTTATTATCAGCTAACAACAGGAGTTCTGTCTGTTGTAATCTTG
TCTGCAGGAGTCTGAGGTCGCGTTCCTGTCCCTTCTGCCGTAACTGTCTAAATAGGTTGA
GCGCCAGGGACCTGTGGGTTCTTACAAGCGACACCGACATTGTCGACTCGGAAACTCTTA
CCAAGGAAAATCTAATACATTTCTACCTTTATATCGAAAGCCTGCCACTGTTTCAACCAG
ATGTGAGTATTTTAATACCAGATTACATGTTGTGATCCATAAGAAGAAAGAAGCATGATC
CAATGTGTTGGCCTTCAATTGGCAATACAATTTATGCTGCAAACTTGATTCTCTGCTACT
GTCATCTGTTCAAATTCAAGAGATTGCAAGTAGAAAAACAGCATTGCTTTGTACGATTCC
TCGAGCACTATCATTTGAACAATGTAATAAACTTCAACTTTCTACTAAATAACTAAACAC
AATACAGATGGGGCAGTTTCAATCAAAGTAGTTTAAGAAAAAAGCTTTTAGGTGTCGCAG
TGGAACAGTTGATATCAGTGATGGCCGGTCTTGCGCTCGGACAATCTCAGGACACTGAGA
CATCCTTAGGAGTGCTTGTTCTACAGAATCCTGATGCATTCTGATTCAATTATGGAATTG
GATATCTGTGATCTCAAGCATATAATTAACAGACTAATTCAATGAGAAAAGATCAATTCC
TTACAAGTTATCTGTCCAAACAGAAACTTGGGTCTCATTATATTGTTGTGAAATGGTGAA
AGTTGCCTTCTTTAGGACGTCCATTGAGGGTCTTGTTCATGCATGAGTATTGGCTCTACT
ACTTAACTAGGCCACAGATAGAGATTAAAGATTCATTAAAAACTCTTACATGGCTTTTCA
TGCCGAGCTTGATCCTCTGGCAAGCAAGAACACTACTTCTGGAATGAAGTTCCAGCTACT
GATATTCAATTCAGACAAGAACAGAAGAAACCATCTGCCTTCTCCACCAGATTGATATCA
ATTTTTTTTTCGTCTTCCTTTCCAATGTTCAACATTCTGATGAACCAATTCTCTCAAAAT
TAAAGCGGTTTGTTATTCCACAAAAAATCCCAAACGCTGTAACCAAGCTTTGTTGAATAG
ATTACAAAAGCCACGAAGAAATTGCAAGAACTTCAACTTCATGGCTGTTTACATAACTAC
AACTACTCTTGAGGACTACTCCGGACTCTTCACTGAACATTGATATCTACAATTTTACTC
GTTACAACAGCCTTCGGTATTGTTATGTACAAAACCCCATCTTTTACCTCTGCTTTGATC
TGCTCAAATTGAACATTCTCAGGCAATGCAATTCTGCTACTGTATCTTCCATAGCTCTTA
GCAGACCAATCTCCTTCTTCTTCTTCTTCTTCTCCTCCCACCTTCCCATTTTCTGAACTG
GTCTTCTTCACCTTCTCAGCCTTCACAACCAGCATTTTCTCCTCCACCCACACCTTCACA
TCATCCTTCGTCATACCTGGCATGTCGAACCTCATCTTGTACTCATTTTCCCCTTCCTTA
ATCTCCCATGGAGTTCTTCCCCTGCTGTACCCCGCTCCATCGCTCGAAAATGGCGGTGAC
GGCCATGCCCCGGAGTAAGCAAATGGATCATCCATAATCCTCTCCATTGTTTCCATCATT
TGCTGCACTGTTCTCGCCGTCGGAAATCGATCCCAAAGCCCTAGAAAAACAAACACGAGC
GATTAACAAAATTCAACGAAAAGAAGAGGAATGGAAAACATTCCAACAACTAGCAGCAAG
GTCGGATTAATTACCAACAGGAGCAACAGGAGCGACTCGTTTCTTTGGTGGCTGAGTCGT
TCGTTGTTCCTTCCTAGAAATTTTCTGCAGATGATCGAGATTATCTCTGCCATCCCCCGC
CATAGCTTTAATGCAACTTCTACGAGCAAATCCTTTAAGCTTCTTCGGATCATTAGAGAC
TCTCCCAGGCGTGAAGGAGACGAATCGAGTCAGATTCGACACAGCTTGAGCCATTTAAGC
GAAACCTCTGGATTATGAACGAATCTGTGGCTGTAGAGATAATTTGCAGCTTCGGAACGA
GTTGGATCGAGTAATAGGAATGAAGATTTCGTAGAATGCTTCGAGTGAAGAGAAATCCGC
CATGAACGTGCTATAAAAGGAGTTAGGAGGAGTCTCTGGAGACGGAAGAAAGAACTGGAA
CCTCTCTTCTTCCTTCTAGATTCTCCTGGACCTTCCCTTCATTCTAGATTGC
>CmoHSP20-16
ATGTCGATTCGTTTCAACGACTTCTTCCCTACTGATCGCAAGGAACGCTACTACGTTGAG
GATCGCCCCTCAGGCGGCAAGTCCGCTGAGGATTGGAAAGGGCGGTACTACGTCGAGGAT
CGACGCTCGTTCGACAAATTCCCCGAGGAACAGAAAGAACGCTACTACATCAAGGATCGC
AATTCTTACGATCAATTCCACGAGAAAGACGCCCTCGCCGGTCCCTTCCGTACTTCCATG
GCTTCTAATTCCTCCGCCATGAACGCTCAGGTTGATTTCAAGGAGACTGCCGATGCGCAC
GTGTTGAGGCTAGAGCTTCCTGGAATGAAAAAGCACGAAGTCAAACTGGAGATTGAAGAC
AATGGAGGCCTCTGTATCAGCACTGAAATTAGGGCTGAGAAAGAAGAGATAAGCGACATT
TGGCGCCGTGTGGAACGAAGCAGCGGAAGATTCTACCGGCGTGTTGTTCTACCGGAGAGC
GCCGACGTGGATAAGGTCAAAGCGGAAATGAATAACGGAATACTAACAGTTACAGTGCCC
AAACACCATTTCAAGAAGCCGATCGCCCGAATCGTCCAAATCTCTGGCCATTAA
>CmoHSP20-17
CACTACACGTGTCCCTATTCTTTTTTAGATGCAATGGAATTTCTAGATTTCCTAATTTTT
TCCTGATTATTTACATTTTTACTTGTTCACAACTCATAACTCATAACTTAGTTTGTTAAT
AACTCATAACTAAATTCCTTCACTAACGTTGTAGAACTCCAATCCTGGTTTCGATATATA
GTCTTTTTGTAATTTCTTGTCAGAATCAACTATGCTTAAAAGTAGACATAAAATACCTGT
GTACCATTGTTAATCCGATCCCGCCCGAATCTCTTGTGAATTTCTTTAAGGAACTTGTGG
GGATTCATTCATAGGTCAGTACTTCAAAAATTCAGGCCCTAACTCATAAGTTAACTCGAA
CGAAAGTGATCGATAAGGCAACAGAACAGCACCAAACCCGATAGATCTCGAATGTAAGTG
AGAGTGCTGATGGATTAATGAATTAAGTTCTCAAAAGTAAATGCAGACTCACATGATGGG
ATGAAGAACGCAGAAGAGAAGAGGCACCAACATGATGGAAACTTTGACTATGTAAAGCTG
CTTATTCCTTAGATTCCATCACCAAATGAGGGGCGAAACTCCGTTGAAATCACATACATG
GGAATCTTCAAAACAGCACGACAATGTTCGCAAACATCTCCATGAAACAGAGACCACAGC
AAAAGGAGAAGAGAACTCCATAATCGACTCTAAAAGCTACAGAGCTTTTTCTTTTAGTTT
TAGACCCAACTACTCGACTGTAACATGCTTCACATCCTTCCTCTCTTCTTCCTTCACCTT
CGGCACGCTCAATTTCAGAACACCATTTTTCATTTCTGCTTTGATCGAATCCAGCTGGTA
GAGGTTGTCGGGCAAATCCAGTCGGCTTGAGAATCGTCGACGGTCCTCCTCGTATTCGGA
TTCCTTTGCAGCTTCGCCTTTGATTATCAGTGTGTTCTGCTCCACGCTCACTTTCACATC
TTCTTTGCTCAGTCCAGGCATGTCCATTCGCAAGTACAGAGCGTCCTCGTTTTCTCTTAC
GTCCCAGCCCCTCCTTGATCCTGCTCCAACTCCTCGTGAAGCTGCCAGAATTGGATCCTC
CATGAACTGGTCCATCAGATTCAGGACCTGACTCAGGCTCCGGTTCAGCGAAAAATGATC
GCACACATCTGTCACATGGAAATTGAAGTGCATTGAGGTAGTGATCGATCCACCATCAGC
AAACAAGCAAGCATGATTTCTTACGAACTTAAAGTTTATTGACAACATTGTCCAAAGTGT
GTGAACAGATTAAGATTCGTGCTGAACAAGCAAACAAGAATTGGAGTGCAACAATGGACT
TTCTCGTTCAAACACAACTAATTTCACATGGTTTTATGCCGATATTTCTCAATCAATAAG
CGAGTAGGACTTCTTATTGAAACACCACTTCCAATGATTCAATGGCAACAAGATCGATAT
ACAACACGAACAAACAAGCAAAGTTTCCACTAAAAGAATAACAGTAACCACTCTCAGATG
ATTCCATGCCGCGATTTGTCAAGGAGCGTGATCAAAACTAGACAAGCAAGCAAAATCTCT
CGCTAACAAAACCGATCAGGGCGATTCAGTAATGCGCGTCATATAACTTCAACATTCAAT
ACCGCCAGTCATTGCGCAGATCCATTTCAACAAATCAAAACAAAATTACAAAGAAACAAA
CAACTAATCACATGGCAACCTAGTTCAAAATTCCAGAAAAATCAATCAATAAATCAAAGG
AACAAAGAAACAACAACCTGCAAAACCAGGGAAGCGATCACGATAACGAGAGAGAGAACC
GCTCCGGCGGCTGTCCAAATCGACGGAGCGGTCTTCGTCGTCGTAACTAGCAATCTGAGC
GTTAGTGTTGAAAGAACGACCGACAGAAGGAAGGACAGAAGCGGAACGAACAGGACTGAA
GAGCTTAGCGGCGGAGGAAGCGGCCAGCCTTCGGAGAGCAATTGAAGAAGCCATTGATGG
AGATTTTTAGAATGCTTAAAATGCGGAGAGCTAAGAGAGCACTTAGATCAATTCTTCCAA
GAATCTGAGGTTCTGGAGAAGAGGAATTGGGGTTTTATTGAAGAAGAAGAATCGTCGAGA
AGGGGAAAGAAGGTTCTAGTAATGGAGGTTCTTGCAAAAGGCGGGGTTTCTGGAATCTTG
C
>CmoHSP20-18
TCAATTGACCTTGACCTCAACGATCTTGGGCTTCTTAGGCTCCGGTGGTGGCAACTTTTG
CACAGTCACAGTAAGCACACCGTCCTGACAAACCGCCGTAATGGCATCCGTGTTGGCATT
TTCCGGCAACACAAATTTCCTCATAAACTTGCCGACTCTTCTCTCCATCCTTACGTACTT
AGCCCCCTCTTTCTCCTCCTCCCTCTTCCTCTCGCCACTTACCAGTAGCACATTGTCTTC
CTCTACCTGAACCTTGATGTCACCAACCTTCAACCCCGGCATGTCGACGACAAAAACATA
GGAATTCGGGTACTCCTTGACGTCGGCCGGAGTGGCTGCCATGGCCTTGGCGTCCCGGAC
GTAGGTACGGGTCGGGGCGCTGAAAGACTTGTCGGCGTCATCGGCGAAGTCCATCACGTG
CTGGAGGGTGGAGAAGAGTGGGGAGTCCAAGCCCATGACTCTGAGATCCATCTTCCTCTT
GTTTGATGCTTAGGGAAAGAACACAGGAGAAGGAATGTTGGCGCAAAGGAGAATGTTGCT
ATAGGAAACGTTATGGAAGAGATGTTTTACTTGCGGGGAATGGTGACCGGTTGGTTCGGT
TTTATATGTGTTGTGAATGAACTTAAGGAACCGAAGGACGAATTTTCTGGAAGTATTGAG
AAGAGCTGGAAGGAGGTTCCAGGAGCTTCTGTCGCATTCCTCGTTTGGATTCTGGAAGTT
GACGGAGTCAATAGACGATAATGACCTTGTCAT
>CmoHSP20-19
TCACCACTGTTGCTCCATATGATCATTGTTTGTAAGATTGAGATACACAATGACAAAAAC
AGCAGCAGCCCCTAGAGCCAAATTCACCATATTTCTCCTCAACCATTCTCCTCTTCTCAC
CCGTCCAATCCCTCGAGTAGAGGCGGTGGGCGGCGGTTGGGATTCCGCCTTGGGCTCCGA
TGGCTGAGCCGGTGGGTTGTTGGAAGAGACGGCGGAGGTTTTTCTGGGCTGCGTCACGTA
GAGGATGCCTTTCTCAAACTCGGCAGAGATCTTGTTAGTATCAGCATCTTCTGGGATATC
GATTTCGTTGAGGAATCGGAGCCACTTGCCGCTGGTGAGCCTCCGTTCGCCGGAGATCCT
CAACTTTCCGGTGGATGTCACCCGAACTTCCAGATTGTTGCGTGTGAAACCTGCAGAAAA
GATCGAAAATTCAATGGTAAATTCAAATTTTCATAAATTAAAAATTGTTTGTGTTTTCAA
CAATTTAATTTAATTTCTATTTTATTTTTAAGCTATTTGATCTAACGGTATTCTGAAAAT
CTGATACATCCAAAAATTTGTTAAATTCAACAAATTCAAATTTATTATTAATTTAAAAAA
AAAAATATATATATATATATATATATTTGTTTACAATATAATTATATATATTTAATATTA
ATTTATTTTTAATAACGCTTAAAAATAATATATAGTAATTTGGAAGGTTATTTTTAAAAA
TATATTAAAATTAAATTAGTGAAAATACATTTTGAAACTGGCAAAACTCAAAGTGGAAAA
TGTCAAACCTAAGAGGTGGACGAGAAGAAGATGAGACTCGGGATGATGAAGGCAATCGAG
TAGAGGCTCAAAATCCCGATAGCTTTTGAACGAAGAATCCATCGGCATTGCGTTTGATTT
TTCTCTCCGGTAATTCTAATTTCTCTTTCGCTCTAACTTCTCTTGAT
>CmoHSP20-20
TCATTCTTTGTAAAGATTGAAATAAGCAACCACAAACACAGCAGCCCCAAGAGCCAAATT
CACCATATTTGTCCTCAACCATTCTCCTCTTCTCACCCATTCACTCCCTTCTGCAACTCC
ACCTTCCTTCTCCCCCCTACCATGGCCGCCCCCTTCCTTCCCCTTCTCCCCCATTTTTGA
CCCAATTTCTTCCTTCCCCGTTCCTTCCCCTTCTACTCTCTTCTGCAATTTCTTCTTTGT
ATGTGCTTTTGCCTTCTCCTCTGTTTCTTCCTCTGTTCTGTCCTTCGCAGCTGAATCTTC
AACCGGCTCTCCGCCTCCCGCGGTGGGCTTCTCGCCGGATTTTTGGGTACTCGCTGGCGC
TTCGGCGGCTTCATGTGGCTTTAAAGGAGTGGCTCTTTGTTTCCCATTTGCCTGTGATTG
AGGTCTCTCGTTTTGGCTCTTTGGGGTATTTGGTCGATCAGTTGGTTTTGCGGCGGTGGG
CGGCGGTTGGGATTCCGCCTTGGGCTTCGGTGGCTGAGCCGGTGGGTTGTTGGAAGAGAC
GGCGGAGGTTTTTCTGGGCTGCGTCACGTAGAGGATGCCTTTCTCCAACTTGGCAGAGAT
CTTGCTTGAATCGGCATCTGCTGGGATAACGATTTCCTTGAGGAATCGGAGCCCCTTGCC
GCTGGTGAGCCTCCGTTCGCCGGTGATCCTCAACTTTCCGGTGGATGTCACCTGAACTTT
CAGATCGTTCCTTGTGAAATCTGCCGAAAAGATCCCAAATTTAATGGTAATTGTTAGACG
AACACGACTCTCCACAATGATATGATGTCACCTGAACTTTCATGGCTTTACTTTAGCCTT
GACCAACAAAAGACCTCGTATCAATGGAGAGTATTCTTTGTTTATAAATTACCTTCTTTA
TCTAACACTCAGTTGAAATTTTCCTAAATTAAAAATTGTTAGTGTTTTTAATCTTTTAAT
TTAATTTCTATTTTATTTTTAAGCTATTTGATTTAAAAGTATTAGGAAGATCTAATTAAG
TTAAAAAAAATGAAGTTCTAACTCACAAAAGAAGGGGAGAATGTCAAACCTTTGAGGGTG
ACGGTAAGAACGTGAGACTCGGGATAATGTTGCCAATTGATTTGAGGCTCAATATCTTGA
AAGTTTTTGGACGAAGAATCCATCGGCGTTGCGTTCGATTTTCCTTTCCGGTAATTCTAA
TTTCTCTTTGCTCTAACTTCT
>CmoHSP20-21
ACATAAGACATTGAAGATATCGATCGAAATCTCCGTCAAGAGAAGCGAAGAAAAAGACAT
CAGAATTACCGAAGAGGAAAATCAAATCGAACGCATCACCGATGGATTCGAAAAATTACC
AGGATTTTTCGCCTAGATGTGATTGGCGTGAGGATCATGATTCTCGTGTTCTTACCGTAC
CCCTTAAAGGTTTGCTAATTCATCTCGCCTCCTCCTTCTTCGTTCTTTGCAATTCAGCAA
TTCGAAAACCGCACTCTAAAATTATTTTAAATAAAATTTTGAAAATTTATTTATATCCTT
CAAATTTGACATTTAAATTTTTGTTGTAATCTCAATAAATTTTAAAATTTAAATTTAGTC
ATGAAATTATTATTATTTTTATACAAATTAGTAATAAAATTATTTTTTACATGTATTTTC
AAATAAAAGATCTTATGAATGATTTTTTTCTCAACAATAAACTAACCATATAAATTAATA
TTAGGCCAATTTTAATGAAAATACAAAGGATAATTTTTATACTATAAATTTCAAAAACTA
GAATAAGATTAAAATATAGGAGCTAAAATTAAAAAAAAAAAAAAAAAAAAACTATTTTTT
AAAGACAAATCTTACTTTAAAATGAGTTATTATTTTATTAACATATTTAGACATATAAAT
ATAAACACATAAATGAGAATAAAACAGAGAAAATAATAATAAATGAGAATAATAAATAAA
TAAATTCTTCTTCTTCTTCTTCTTCTTCTTCTTCTTCTTCTTCTTCTTCTTCTTCTTCTT
TTTTTGAAGTTGCAGAGCTTTCTCCTTCTTCATCGAGTTTTGTTGTTCTACAGATTTTAG
GAGCAGCCAACTGAAAGTCCAGGTGACATCCACCGGAAAGTTGAGGGTCTCCGGCGAACG
GATGACCGAAGGCAACAAGTGGCTCCGATTCTACAAGGAGCTAGATGTCCCCACCGATAC
TGACACCGACAACATCTCTGCCAAGTTCAAGGATGGCGTCCTCTTCGTCAAACACCCCAA
AAAACTATCTGCCGCTACTTTCCCCAAAGCCGATCCCCGACCACCGGCCGAGCCTCCGAA
GCCAGCGGCCGGGAAACCCAAAGTCGATCCCCAACCACCGGCCGAGCCTCCGAAGCCGGG
GGCCGGGAAACCCAAAGCTGATCCCCGACCACCGGCCGAGCCTCCGAAGCCAGCGGCCGC
AAAATCCTCAATCGACCCACCAACTGATCCACAAAATGCCCCAAAGAGCCGAAATGAGGA
ACGCCAATCACAATCAAGTAGCAAAAGAGCCCCCACTTCCCCAAGGATACAAGGTATAGA
CAAAGAATTAGAGGATCAGCAGAATCTCACACCCGGCCCACAAACTGTCCCACAGAGACA
AAATGAGGAGCCTCAAGAACAGGCACATGGGGAACGAAGCCCCCCTCCCCAAAAGGAAAA
AACAGAGGAGGAGAAGGCAAAAGCACACACAAATCTGAAGGAAGCTTCGAAGGAGACAAG
AGATGAGGAAAGGGGGAAAGAAGAAATTGGGTCGAAAATGGGAGAGGGCAAAGGGAAGGA
GGAGGAGGGCAGCCATGGAAGGGAAGAGAAGGAAGGTGAAGTTGCAGAGGAGAGGAGGAG
GAGGAGGAGGAGTGAGGGAACGGTGGAAGAGAGTTTCCTGTGGAGAAGAGAAGGGTACAA
ACAGGTTATTGATGGGGTGGTGAAGGAATTGAGGACAACTATGGTGACTTTGGTTTTGGG
GATTGCTGTTCTTGTGATTCTGTATCTGAAAGTTACAAACAAAGGTCATGTGGATGAAGA
ATTGTGA
>CmoHSP20-22
TCAGCCGGAAATCTCAACGGACTTCACATCCATTTTCCTTTCTTCCGCCTTCGGCACTGT
CACAGTCAGTACTCCGTTCTCCATAGATGCCCTAATTTCCTCCATTTTCGCATCTTCCGG
CAGCCGGAATCTCCTCTGGAACATTCCACTGCTTCGCTCCATCCGGTGCCATTTCTCGTT
TTTCTCTTCTTTCTCTACTCTCCTTTCGCCGCTGATCTGAATCACTTTTCCGTCTTCTAT
CTCCACTTTCACTTCCTCTTTTTTCAGTCCAGGCAGATCGGCTTTCAGAACATGAGCCTC
CGGCGTCTCCTTCCAGTCTACACGAGCGTTCACCATAGCTGAAGTTTCACGAGCAATTTC
CGGAAAGTGAGATGAAAGTGATGAAGGAAAGTGAAAATCGAATGGATCTGAGAGATCGAA
TGTGGCAAATGGATCGAAGATGCTGCTCCGTTGGCCACCGAAAAAGCTTGGAATCATCGA
CAT
>CmoHSP20-23
ATGTCGATGATTCCAAGCTTTTTCGGTGGCCGACGGAGCAGCATCTTCGATCCATTTGCC
ACTTTCGATCTCTTAGATCCGTTCGATTTTCACTTTCCCTCTTCTATTTCATCTTACTTC
CCTGAAATCGCTCGAGATACTTCTGATCTGATGAACGCTGCTGTTGATTGGAAGGAGACG
CCGGAGGCTCATGTAATGAAAGCCGATCTGCCTGGACTGAAGAAAGACGAAGTGAAAGTG
GAGATAGAAGAGGGAAAAGTGCTTCAGATCAGCGGCCGAAGGAGCGTAGAGAAAGAGGAC
ATAAACGAGAAATGGCATCGGATCGAACGAAGCAGTGGGAAGTTCCAGACGAGATTCCGG
CTACCAGAGGATGCGAAAATGGAGGAAATTAGGGCATCAATGGAGGACGGTGTTCTCACG
GTGACGGTTCCCAAGGCCAAGGCGGAAGAAAAGAACGCGGAGGTGAAGTCAGTTGAGATT
TCCGGCTAA
>CmoHSP20-24
CGTGGTCGTGGGTTCGATCCCCAAAGACCCGTTTCATCACTTCAAGTTCAGGTTCATAAA
GTAACGTAATCGTTTATTGCTTTAAAGAAATTTATCACGCCAAAGTTCAGAGCCGTCTTA
GCTCAGTGGTAGAGCGCGTGGCTTTTAACCACGTGGTCGTGGGTTCGATCCCCACATACG
GCGAATATGTTCAAAATTTTCCCGTATGAATGATACCAAAGACGCGTTTCATCACCTCAA
TGGCCTTTAGAAGGTAACATAATCCTTTGTGACTTCGATGAATCTAATTCATTGGGATCA
ATCGTCTCCAATCACAGATTCTAAATCAAAGAATATGTCGATATCGGAACGTTTTTTTTT
TCCTGCTCGTGAGAAATTAATCAAACTTCCAACGAAAGGAAAAGAGAAGGCAGAACCAGC
AAACTTGGAATCGAAATCGTCAATCGTTCGAGTTTCGAATCCCGATCAAATCAAGCAGCC
CTAGCAAGAAGTTGAAGTTGATCAGAAGAATCAGTCTGGTGAATGACAGAGCGTGTCCTT
AAAGACCTAGGCACCGTAATCTCCAAAACTCCATTCTCAAATCCAGCCGAAATCGCATCC
ACATCGACCAAAACCGGAAGCCGAAACTTCCTCGAGAAGCTCTTCGCAGGCACCGTAACT
CCATCCACAGCCTGCGTTCGAATAATTAGGTATCGCGAATCTTCCACCTCCACTTTTATC
TCCTCCTTCCGAACACCTACGCATCAAATTCACAAATCAAAAAACGATTCAGAAATTCAA
ATAACGGCACGAGAAACCTACAGCAAGAAAGGAATCGGACAAATCGGAGGAAGTACCAGG
CAGATCGGCCGAGAAAACGTGAGACTCGGATGTTTGAGCCCAGTGCACGTAGTTCTGAGG
AACGGCGTAATGGTAGTAAGGAAAGAGGAGACGAGGAGATAGTGAGTTGTGCAGGGAAGC
AGGATGAGAAGTTGAAATCTCCATTGTTGATAGCTTTGGGAACGAAGATTTCTGTTCAGC
GGGCTCTCGGCGGGCCCAATGAGACCAGAAGTGGATAGGGTCTTAACGACGCTCGTCTTA
GCCTTAAATAGAAGAAT
>CmoHSP20-25
ATGTCGATCCCTTTCAGAAACTTCTTCCCTAGCGATCGGAAGGAACGCTACTACGTGGAG
GAGCGGTCTTCATACGACAACTCCCCTGAGAATCGGAAAGAACGCAACTACGTCCAGGGT
CGGCGCTTATTCGACAACTTACATCAGGACCGAAAGGATCGCTACTACGTTGAGGATCGG
CCTTCTTACGATCATATCCGTGAGAAAGACGCCGTGGCCGATCCCTTCCGTACTTCCATG
GCCTCAAATTCCTCGGCCGTCAACGCTCAGATCGACTGGAAGGAGACTGCGGATGCGCAC
GTGTTGAGGTTAGAGCTTCCCGGAGTGAAGAAGCAGGCAGTTAAACTGGAGATTGAAGAG
AGTGGAGCTATCTGCATCAGCGTCGAAATTAGGGCTGAGAAAGAAGAGACAACCGATATC
TGGCGCCGTGTTGAACGAAGCAGTGGAAAGTTCTACCGGCGTATCGTCCTGCCGGACGGC
GCTGATGTGGATAAGGTGAAGGCGGAAATGTATAACGGAGTACTAACTGTGACCGTGCCT
AAATACCAGTTCAAGAAGCCCATGGCCAGAATGGTCCAGATTTCTGGCCATTAA
>CmoHSP20-26
ATGAGCAGGGCCGCCGATTCGAACTCATCCAACGGACATTTGGTGCAGGCTATAAGCACC
CTCTTCCCTTCCCCTGAAGCCCTCGAGAAATTAGCCTTCATTTCCAACGATGCTCGGGAG
CCTAAGGGCATGTCCAGCATCCCGACTGACATCCTTGACGCTCCGAAGGAATACGTGTTC
TATATGGACCTGCCGGGGCTGTCGAAATCCGACATTCAGGTGACGGTGGAGGAGGAGAAC
ACGCTGGTGATTCGGAGTGGAGGGAAGAGGAAGAGGGAGGATGGGGAGGAGGAAGGGTGC
AAGTATTTGAGGCTTGAGCGGAAGGCGCCGCAGAAGATGGTGAGGAAGTTCAGGCTGCCG
GAGAATGCCGATACTTCTGCCGTTTCTGCTAAGTGCGAGAGTGGGGTGCTGGTGGTGGTT
GTGGGGAAGCTGCCTCCGCCTCCCAAGCCCAAAACGGTGCAGGTCGCCGTCGCCTGA
>CmoHSP20-27
ATGGGGTAAGTTCTTTTTTGCTGTTTTGGATTTTGAATTTATTTGATTGATGTGATTGTG
TGTGACATTGTTCTGTGTGTGAAATGGGTTATTGGCTCTGTGTTTGGTTGCCTAGAAAAT
TTGGCAAAATGAAAGGAGGGGTTCTTAATCATCGAACCATTTCTTCTGCTTTAATGTTCA
TTTGTTTTGCTTTTAATGGTGTTGTTGATAGCTTGGAAATTCAAAGATCCTAGAAATGTG
AATAACTATTTAATGAGCATCATGGGAAGATTTCTTTCATGCCTTTTCTTTTTCCCCTTT
TGATTTTTTTTTTTTCTCTTGTTTACTATGATTTTGAACCATGATGTGGCTGATTCTAAT
GAGTATTTTGATGAACTGTAGTTTGTAATAGAGCATTGGATGCATTGAAAATCATATCAA
GTCTAAGCTTGCTACTGTAGTAGTTCGCGGATCTTGTAACATATTTTGAAATCTTGACTG
CACACGATGTGAGATCCCACATTGGTTGGGGAGGAGAATGAAGCATTCTTCATAAAGGTG
TGAAAACCTCTCCTTAACAGATACGTTTTAAAAACCTTGAGGGGAAGATGGAAAGAGAGA
ATCCAAAGAGGACAATATCTGATAGTGGTGGGCTTAGGATGTTATAAATGGTATAAGAGC
CACACACCGGGCATTGTGCCAGTGAGAAGGCTGAGCCTCGAAGGAGGGTGGACACAGGGC
GGCGTTCCAACAAGGACGCTGGTCCTGAAGGGGGTGGATTGGGGGGTCCCACATCGATTG
AAGAAAGGAACGAGTGCCAGTGAGGATGCTGGGCCCTGAAAGGGGGTGGATTATTGTGAT
ATCCCACAACGGTTGGGGAGGAGAACAAAACATTTTTTATAAGGGTGTGAAACCTCTCTC
TAGCAGACACGTTTTAAAAATCTCGAGGGAAAGTCCAAAGAGGACAAGGTGGGCTTGGGC
TTAGGCTATCACACGACATGGACAAGTCAAAGGAGGCTATTCATCAGTTAAATCCAACCA
ATTACAGGGGGACTCTAGCGAAGCTAATGTTCCCACTGCATTTGTAAATCATGGTAAGTT
CTCATTTGTGCTATGAACTTCTGCAGCTTCGCTTGATTAACTTGTGTTGCCATAGCTTTA
AAGGCACCAAGAGCGAAGGCTCCAACTTCATTTTCTATCCTTAAACGCCAAGTCTAAATC
CAGGTCTAGTTTGTTAGGATCATTTAAAGCAACCATATTGAAATATCTAAAGGAAATTAT
AATAATATCAATAGCCTTTCGAGATGGTTATCTCTTTCCACAATGCATCCACTGTAGAAT
GATTCTACATGATTGTGTAACCCCCAAACTCTCCAACTTTCTCTATTTATAAACCAACCC
CACCCCAAAAAACTACCAAAAATTACCATTTCAAATATGAACTATGTACTACTAATAAGG
GATAAAAGGATAAAGAAGGTCTAGTCCATGTCCCGTTTCAAGTGACTAGTTTCTTGTCGT
TCATATAGATGAATAGCTGGTTCTAAGACTAGACAGCAAATAAGCTAGTTTAGTTCCGTG
CATAAGAAGTTTACAGTTTAGGAGAGTTTCTATGTTCAAGAATATCGTAATGTCATCTGT
TTGTGGTTTGACAGTTTTAGTTGTAGGTCTTCTTTCTCTGGAATCAGACTAGACAGCATT
GGGTGCAGAGCAAAGAGTCCAACAACAAAGAACAATTGATTGGAGAACCCAAATTCAAGT
AGGTTTGGTCACTGTTCTTCTCCATAACCGAAATTGTTTTATAGTCATAAATTCTTCTGG
AAAATTTTGACTTCTAGTTATAAAGCTGTAATAAGATTATATGATGGTTTTGTTCTAATC
TGGCCATGATTTCACATCCCTATCCACATCCTAGATCACTTGGTGTAAGTGTCGCCATAT
GGAACCGATAAGCTTTATTGCTGATCAATTTTTCATATTAGTCGTGCCTTTTTCTCTAAC
GGGGTCTAACCTTGAAATCTACATTCAATGGTTGATTTTCTTAAAGATATTTGAAGGTTA
AGTTAGGCTTGGGAAACCCTCTGATTTGCTGAATTACAACTATTGCATGAACAGGTACAA
TTGCTAAATTGGCAACTTGGCCAATACCCAAAATGTAGCTTTTTAGACAGAAGGAAAAAA
CAGAACATTAATCCATTTTAGCGTTCTGTTTGTTGTACTGGGCGTTCTTCCTTTGGGTAA
TTTTTATCTAGTTCTTGTCTGAAACTTGAGTGCTTTTGGAGTGTGGAACAAAAAATTCTT
TATAAGGGTATGAAAATCTATTTCTAATAGATACGTTTTAAAAATCTTGAGGAGAATCTT
GAAAGGAAAAAATCTAAAGAGGACATTATTCGTTAGCGGTAGACTTGGGCTGTTACAAAT
GGTATCAAAGCCAAACATTGGGCGGTGTGCCACAAGGACGTTGGGCTTTAAAGAGGAGTG
GATTGTGAGATCTCACATCGATTGTAGAGAGGAACGAGTGCCAGCGAGGATGCTGGGCTC
CGAAGGAAGATGGATTATGAGATGGGAACCAAACCTTTTTTATAAAAATGTGGAATGTTC
TCCCGAACACCAACAACGTTTGCATGATCCAATCTTGATAAATAATAGTCAGATTGATTG
CATGATCCAATCTTGATAAATAATAGTCAGATTGATTGGTACTCTTAAACTTGCAATTAC
AAATATGCGGGTAGAAATTTGAAATTTTGGGCCATAAGTAAAATAGTTGATGCTTTAGGC
TCTGTTGGTAGCCATATGGAAATGTGGTTGGATTGGATTGAACCCTTTGTTCTCTGTGTT
GATGGTATATTTGAGAAACAACTGGAAGCTGTATGAAACATGCACAGGACAGGACCGACA
CATGTTTTCTCCATGGACTAGCACCTGCCAGAAACTCCAACGACACTTCTGGACTCACCT
TTCAGATTCTCCCCCCTCCCCTCATGTCTTTATTATATCTTCTTCCGCCACCATCTTTAC
ACCAAAACACATTACCAACAGAGCCCACTCCACTTCTCTATTTGAATACTCATTCCCCAT
GGCCCTGACTCGCTTGGCTCTGAAGAATTTGCAGCAAAGGGCGCTTGTTTCCTCCTCTGC
TGATGCTCTGCTCCACAGGCAAACAGAGGCCCTGATCAGAAGGTTCTGCGATCAGAGCTC
AGAAGGCAATCCCAAAGAAGTGGCCATTAATAATGAAGACAAAAACACCAAAATGGTCCC
GAAAGGGGAAGGCAAGAGGTGGGTATTATGGAAGAAGAATGGGAGAGAATTTGATGTGGG
GAATTCACTGATGCAAGCGGCTGAGAACATAAACAGGGTATTGAAAAGCTTGAACTTGAG
GCGTCCATGGTGGGTCTCCGGTGGGCATGTGAAAGAGCAAGAAGAGTGGTACAAGCTGAG
GGTGGAGATGCCTGGGATTAGGAAGGAAGACGTGAAGGTGAGGGTGGAGGGTCGGATTCT
GAGCATCAGAGGGGAGCACAGTGAAGAAGACGAAGAAGAAGAAAGTGGGTGGAGGGGGGG
GAGATATGGGTACTATGAGAGCACGGTGATGCTGCCGGAGGACGCGGTGGCGGATGAGAT
CAAGGCGGAGCTGAAAGATGGGGTGTTGACCATCACCATTCCAAGGACTGAGATGCCCCC
AAAGGATGTTAAAGAGATCACCGTCGTGTAA
>CmoHSP20-28
ATGTCGTTAATTCCTAGTTTTCTCAGCGGTCGGCGGACCAACGTGTTCGATCCATTCTCC
CTGGATATATGGGATCCATTAGAAGGGATGCAATTTCCGGGGAGTCTGACGAAGGTTCCA
TCTTCCGGCGCAGGCGAAACGACGGCGATTGCAAACACTCGGATCGACTGGAGAGAGACA
CCAGAGGCTCACATATTCAAGGCGGATCTCCCGGGGCTGAAGAAGGAAGAAGTGAAAGTG
GAGGTTGAGGAAGGGAGAGTTCTGCAGATCAGTGGAGAGAGAAGCAAAGAAGAAGAGGAG
AGGAACGAGAAATGGCACAGAGTGGAGAGGAGCATGGGGAAGTTCATGCGGCGATTCCGG
CTGCCGGAGAACGCGAAAATGGATGAAATTAACGCCAAAATGGAAAACGGAGTGCTGACT
GTGACGGTACCTAAACAGGAGGAGAGGAAGCCGGAGGTCAAGGCCATCGATATCGCCGGA
TAG
>CmoHSP20-29
CAATTATCAGGAATATTTTATATCATATATTTGTTGAAAAAGTGTACCTCAAACACAAAA
GGAAAAAACGTCCCATTATTTATGAACAGACAGATACAACACACCTTCAACGGCACTCCC
ACTCCAAAAACTTATGCATTATTCAGCTAATCGTTGAATTCCTGCTAGTTTCAGATCTCA
AAGCTTGCTCGTAATGTTGATATTCCTGACCTTTGATGGCCTTGGGGCTGTATCTTTGGG
GACAACAATGGTGAGGAGCCCATCCTCAACCTGCGCCTTGATTTTATCCAACTTAACGTT
TTCTGGCAGTTCAATCTCCCTGGAAAATCCCCTCTTCCCTGTTTGTCTTTCCGCCAAATG
CCAGATTGCCTCCTTTCCATGAGCTTCCTCTTTACCACTCGTTCCTTGAATGTGTAGGAC
ATTCGCCTCGTCGACCTGTACTGTTATCTCGTCCTTGCTGAACCCTGTGCAGATTTCGAA
TTAGGAAACGCATGGAGAAGAAAAACAGAGAGAATTTAAGAGAGTGATGAACTAAACATG
TATTTTGTGAAGAGATGTCTGTAACTGTTCGAGTTAACCTTGCACAATCTCCTACAAAAG
CTTGTGAACTCGTTCCGTATGAACTCTTGGTGATTTTCCTTTTCACTTATTTTGTTAGGA
GTACTAATTTTAGTTGGCCGCCATCTCCAGATTTTCATTTTTCGTTTTGTTCTTCCCTCT
AGGATCTACATACTAGCTTCAGACGTACAAGGAAAACTCTCAGGTACTACGCTCATTCAT
CCATTCATCCGTTACTTGCCACAACATTTCATCTTATGAGGTGTGTGTTAAGGATATTTA
GTAATAAATTATACTTTCCCGTATATATTATATTTGATATTTTATTATAAGGCAAATATC
TAATATTTGCCTTATTACTATAGATATCTTTCCATTTATTGTTATTTCCATTTATTACTA
TTTCCATATCCTTGTAATTTATTTGATTATAAATAAGATAACTTTCACACCATTTAGGTG
TGGTGGATTAATCAAACATTCACATGGTATCAGAGCCATTTTGGTTTAGCAACCCGGATT
CTTTCTTTTCAATGGCTTTTGAAATCTTGTACTGTTCTTCTCCACCACCACTGTTGGCTT
TGACGCCGCAGGGGCAGTCGTCATGGCTGCCACATGCAGAGCCGATTGATTATTCTTCGG
CTCCACCCTTTTGACCTCCAAATCATCCTTCGCCATACTCTGTACATACAACCTCACCTT
TTCCAAACATAGCCTCTTTCATTTTCTTCCCAATTTTCCTTTCATCCTTCATCCTTCATC
CTTCACAAAAACCCTAATCTTAGGATCTTCATCAGCATTTCTCTTCGAAAATATACAGAA
TCTCAATAAGCCCATCGACCTTCTGTAGAGATTTACCTTTGGAATCTGGGCGCCGCACTG
GCATCTTCGCCAACCAAGTTGCCGCCGCCCTTCTCGCCAAAATTGGCTCCTTCGCCCCAA
TGTGGCGACTCTTCCAGCTGCCCTTCTCGCCAAAATTGGCTCCTTCGCCCAATGTGGCGA
CTCTTTCGGCTTCAACATTGTCTTTGTCCCTTGCTCTAGGTTTCCCCTTCTACTTCTTGG
GGTTAGACATATTCTCACCAGAGCCAAGGCAGCATCGTCGCTAAGCGACAATCCCTCTTC
ATGGGTTAGACATATTCTCGTCGAAGCCAAGGCAGCATCGCCGCTAAGCAGCAATCCCTC
TGCAATTTTCGATGGCCAAGAAAGTGTTTCTCTACGCCTCCTCTGAACCAGGTTGTTGAC
ATCTTCACGAAAAGTGTTTCGCAACCTCTTTGAATTTTTCAGATCCAAGCTTCACGTTCG
TTCAAATCTGACGCTCAGCTTGCGGTGGGGTGTTAAGGATATTTAGTAATAAATTATACT
TTCCCGTATATATTATATTTGATATTTTATTATAAGGCAAATATCTAATATTTGCCTTAT
TACTATAGATATCTTTCCATTTATTGTTATTTCCATTTATTACTATTTCCATATCCTTGT
AATTTATTCGATTATAAATAAGATAACTTTCACACCATTTAGGTGTGGTGGATTAATCAA
ACATTCACAGTGTGGAATGCTGAACAGGAGAAATATGTACCAGCGTTGCAGAGATTTTCT
CTTCTATGTACTAACATTTAATCCACCTTAAGAAACCAAATATATAAACACTCGATTAAG
TACTATGTTTATCTAAACTCGAACAGTGTTTAATTTTCATTGATTTTCAACAAGTTCCAT
AGGCGACGACGATTCAATCATCCAAGACAGGAAGCACTGTTCAAACTCATTGAACTAAAA
GATTGATTGCACATTGAATCTAAACTCCAAAAAATAAAACAATTCCTCCAACTGAACCTA
GTAAATAAGTTGTTTATAATCACTCCGAATGAACCAAACAAGTCAATAATCCAAGAAAAG
GAAAAGAACTCAAACAAAAGAAAAAACAACACGAACAAAAATCCACAAAACCTAGAGAAC
GTCCATTCCGCATAGACATCAGAGGCATAACTTTCACACACCTCAAATCAAGGCCGTATT
GCGTAAATCAGCATTCAAAGCCAAGCGGAAATGAAAAGTAAAAAGAATAATAAAAAGTTA
CCTGGAACGTCAACCTTGAAGATGTGAGCATTGGATGTTTCGAGCCAATCCATGAGCGCA
ATGGTGCCGGACGGTCCCCGGAACACGGGCGGGCTCCAGAAGAAGCGCCGAAGAGGATAT
CCAAAGAGATCATTCGCCATTGAAAGCAAGCCTAAGGAATTGAAGTTCCACAGACGGCAG
CTGCTATATACGGAGCTGATCGAAACTAAAAATCTCTGGAAACTGAAACGATCTCCAGAG
ACTTCCGACCTTCGATCATTTTATCTGCCACTGTCTTCTAG
>CmoHSP20-30
TCACTGGATCTCAATATCCATGACATTGCGTTGAATTTTGGTTTTTGGGAGTGTGATGTA
AAGAACACCATTGTTAAGTTTGGCCTTGATGTTGTCCTTGTCAATGCCATCAGGAAGTTG
GAGGCGGGTGTGGTAGGCAGAGGCGTTCTTTGTGGACCAGCCCTCCTCATGGCTGCTAGT
GTCCTCATGGCCGCCTTTGATAATCAAGAAATTGTCTTCAATAGATACCTTGACATGTTC
TTTGGAGAGGCCAGGCATGTCGAAACGCATCTTGATTTCGTTTTCCTGTTCTTCGATGTC
CCATGGAGCTCGGACCTCTCCCCTACTCCACATGCCTCCTGGCCTCAACATTGCTGCATC
GTCGAACAACCTGTCTACTGTGTCCAGCATTTGCCTCATTGTCCTCATTGGAGATAAAGG
GTCGAAGATTCCTGCAAAAGGGTAATTGAATCAAACTTCAGCCAACATTTTTACAAATGG
GTATGAGCTTAATTGATAAATTGATTAGTAAAGGAGTTACCATAAGGTGAAACATCCATG
GCCAGCCGCTTGGGGCTGGAGCGCCTCTCCACGGACGTCCCCTGGCTCTGGCCGCTTGGA
TTGACATGCACCTCCAAAGATGTGTCTTTGCTGTGGTCGCCGCCGGCTCCGGTCTCAGCT
CTCACCCTGAAAGGCAGGGATGTGAGTCGGGGCGGTGGGGCTTTCTTGAGGGGTCTAGGC
TTGAAGGACAACAGAGGTGAAGCAGAAGAGGAAAGAGTGGACGCCATGGCTGTGTTGGAT
TTGTAGTTGGTGTCTTACAGAGGGGATGAAGAAGACATTTATAGAGAAATGAAAAGAGGA
GAAGAATGGAGATGGGTCTGGAGATCATACACCTGTCACTTGGAATGCTCCAGATTTCTG
CT
>CmoHSP20-31
ATGCACTGCGCGTGGTTTAGTTTCCAGTTGTCTAATATAGCCTTTGAGGTTCGTAGGTGG
GTGCTGCCTACACCATTGCCATGGTGTCTTGCGGCGGCAGCTATTGTCCTCGCCTCTTAA
TCACCCCCCCTTTTTTATTTTTACCAAAATTTTTACTCTTGTGATAGGTCTTTCAATTAT
AAATTAGACTTTAGAGTCTACTGGACAAAAATTAATTAGTTAGAATCGTATTATATATAA
AATTTAAACTTAGGAAAACATATTAAATACAAAATTGAAAGTGAGTTTTAAATTTGACGG
TGGTTAAGAGCATTCTCAAACATTTATTTTGCAGAGAGTTGAAGTTGAAAGGATGATAAA
AGAGAGAATTGATTTTAATGGTGAAATTATGTTATCAACTTCGTTTTAAAAGACAATCCA
AAGGGCCTTCCAACTCTCTCTCTCTCTGTAGCTACTCATTCAAAAAAGATTGGGTGATAT
GTTTGATTGACACAAACCAAAATTTTACAAACAGAACCTTGGAGAAACGCTTTGCAAATC
TCCGTAGAAGACGGGAAGGTGTTAGAGATAAGTGGTCAGTTGAAGGAACAACAAAGAGAA
GCCACCAAGCTGGTCGATTGGCGATGTGCCAATTGGTGGGAGCACGGATTCGTTCGGCGA
CTCGAGTTGCCTGAAGATGTTGATTGTTGTAGAATAGAGGCTCAGATGAAGAATGACACG
ATTCTTGAGATCAAGATTCCCAAGTTAGAATCGAATAGAGGTGCTGAATCAAAGAGCAAG
GATTCTGATCAAGATGTTTAA
>CmoHSP20-32
CTCATACATCGCCGTGGGCGTCCTATAAAAGCCTCCTCCACCCACAATCCGACCATCCAA
ACTGCAATCAAACGAAGCTTTCTGTTCTTTGTATTTGAGAAGACGGCGATGAGTATGGGG
CTACCACGAAGCATGGTTTGCATGTTTCTTCCACTCGCAGTGTTGCTGTTTGTCACCCAC
CAACATGCCGCCCACGCTCTCATGCCCTACCGCTCCATCTGGGACATCATGCAACCAGCC
ATCATGCAAGGTAACTTCATATAGACCAAAAACTTGAGTAGGTTAAGAATCACGATCCTC
TTCTACCGTAGATCAACTCTTTAATTAGCTAAGCTGAGATTCATTCTCTAATTTTTAACC
ATAGGATTCACCCTAATAATCTTTTTTTCAAAGAATGGTAGGATCTTTGACACACAAGAA
GGAGTTCGATTCGTTTCATCTGGATTAAATTATGATTTTTTTTTTTTTTTTAATACAACC
TAGTTGGTTGTAGTGCGAAATTACCTGTTTTTATCTATCCGACCCATTTTGTACCCCTAA
CCTATGGGTACTTTGGACCATTTTCTCTTAATTGAGTCGCTCTTTGCTTTTAGTGTCCTT
GAATAGCTTCTTAATCGGTGCTCGGTTCTTTGGTTTTTTTTTTTCTTGAGTTCTCAAACT
ACTTATTTTGTAGTGGCAGCCATTTAGTGTTTCAATAAAATTTGATATGATCATGTGACC
ATATTAAAATTTGATATTCTTAGTTTTGAATACAAGTTCTTGTCCGTTTTGAACATAAGC
TCTTGGGATTAAGATCTTAATTCCGATTATTTTGGTGGGTGTCACAGGCGGGTTCTCGGA
GGATCCATTCAGAATCCTAGAGCAGAGTCCCCTAGGCGTTCCAAGATCAGCGGTGGACAC
AGTGGCAATAGCCCGCACGGACTGGAAGGAGACAAGCGGGGAGCACATGATATGGATGGA
CATCCCCGGCGTGAAGAAGGAGGATTTAAAGATCGAGGTGGAGGAGAACAGCGTGCTGAG
AATCAGCGGAGAGATGAAGGGAGAGAGCGAGGTGGAAGGGGAGAGATGGCACCGGGCGGA
GAGGAGTTCGTCGGGGAGGTTCTGGAGGCAGTTCAGGCTGCCGGGGAACGCCAACATGGA
AGGGATCAAAGCCCACTTGGAGAACGGGGTGCTGAAGGTGACGGTGCCGAAGCTGCCGGA
GGAGAAGAAGAAGGAGGCGAAGGTGGTTAAGATCGAGGAAGGGAGCATGTCCGGCGGCGA
GGATGTGAAGCCTTCCAGAGCTGACGTCTAAAATAATGAGACGGATTTTGAAGGATCTTA
TTTAATAGGTTTATGCTTTGGATGTAATTTCTATGAGAATAATAAATTTTGGAATATATA
TATATAATTTAG
>CmoHSP20-33
CTCCTCTCTCCCACCTTCTCCATTTCCTCGCGCCATCACTTGTTCACTACAAAGCCCTTA
CACTGTCCTCTAGAAACTGCTACAGTTTCATTTGATCTCAGGGTTTTCTCAAGCTTATTC
TGATGGAGCACCACGCCGGAAAACGCAGACTCGACGTCCTTGCCGCTCATCTTGCTCCTG
CTGGTGATATTTCCACCGGACAAGGCCACGTTCTCCCTGCGGTACTCTTCTGTTCATCTT
TTTTTCCCCGCGGAACCTTTGTCTTTTTGTGGATTTAGATTGTAGATCCTGTAGTGTTGT
TATTGTAATTGCCGATGAGCCTTTGATTGATGTTTTTGGATACTTGTTTTTGTCTGAAAT
GAGATGTGTTTTGTGTTTGATTCTTTGGGGGTGGTTAGAATTGCTGTAGCTACGGCAGTT
CTGTGATTCGAAGATTCGATAATAAGACGTACTTTGCAAGACAAGGATCTGAGGCTTGTG
GTGCTTATATGAGGCAGGCTTCGGCTACAGAGGTGATTGATTGAAGAAACTAAACTCACT
GTAGTAGTGATTTAACACTTCACGTTTCTTTTAGAACATTTTGATTCCTCTTTCTGGAGA
CCTGATTTTGTTCTCTTCATCTGACTTTCTTAAAGATGATATTTCAGGTTCAGGGTAATC
AACGATCTAATTCTCAGCCGTTCTTGGATGTCTCCGAAGGTCCAGTGTATTCAAGACCTG
CAAAGGATGGAGGAATTCCCAGTATTGGAATAGAACAGCTTATGACTCAGAATTTCAATT
TGATTGCATCTGAACCTCCATTGTTTGCGAGAGCATGTTTGGGAATCAATGAACAAAATA
ACCATGTCATTTCGGAGGCAAAACAGCCATCCTCTGGATCAAAAGGTTGGTTGGTGATTT
TCCAATTAGAAATTGATGAATGAGTGTCACTAGATAAAGCTTACTTGGCTACATGTTGCT
GACTTAGAGATTTTACTTCCTCCATTTGTCATATTCTAACACAGGAGTTGGTGGTTTGTC
TCCGAGGATGGATGTGGCAGAATCAGGCCGAGGTTATGTTTTGACCGTAGAAATTCCAGG
AGTAAAGATCAATGACATTAGAGTCGAGGTCGATGACCAAAAGTAAGACAATGCTTTTAT
GATGATATTCATTTCATATATTTTCTACATTTCTCTTCACAGTAAACGTGGATTTAAATA
TTGAAGACAAAGATGATGGTGGGGAAATTTGAGCTTAATAATTATTCAGGACCTCCTATT
GATTACCAAGTTGAATTGTTAAGTTGGTAGAGGTTGCTGGTTAGACCCAAAAGCTTTTAA
GCTATTAAACTATGATAAGTACCGTCTTTAGAAGGATATGAATTGTAGTTTACCATATAT
ATCATATTTTATCTTTTATTATAGGCAAATATCTAGATATTTGTCACGGCTTAACATAAG
TATCATATTTGCCCTTTTTAATATGGGCAAATATCTTGTATCCATTTATTGTTCTTTCCA
TATGTTTTGTAATTTATTTGATTTTCTAAATGTTATAAATAGAGAACTTTCACCACCATT
TAGGTGTGGTGGTTTTAGCAAATATTCTCATTCTCGATGTTCCTCCTCACATGTAATGTG
AGATCCCATATCGGTTGAAGAGTGGAACGAAACATTCCTTCTAAGAGCGTGGAAACCTCT
CTCTAGTAGATGTGTTTTAAAACCCTGAGAGAAAGCCCTTGAAGGGAATGCCCCAAAGAG
GACAATATATGTTAGCGGTGCGCTTGGACTCTTGCAATGGTATCAGAGCTAGACACTGGC
CGTTATGCCAACGAGGACGTTGGGCCCCCAATGGGGGTTGATTGTGAGATCTCACATCAA
TTGGAGAGGGGAACGACACATTCTTTATAAGGGTGTTGAAACCTCTCCCTAATAGATGCG
TTTTAAAACCTTGAGGGGAAGCCCTTGAAGGGAATGCCTGATAATATTTACTAGCGGTGG
ACTTGAATTGTTACATGTATACTCGAATATTAATAAGAGACCAATGTCAGAACTATGAGA
TACTAATATATGAATGGAAATGGGGTGGATTTGGGTCAGAATGGCCTTATCATCTTCAAC
CTTTACTTTTAGAAGGATCCCTATTCTTGATGAAGTTAAGTGGGTAGGGAATTTGTCATC
CTAACGAACAAGAGATGTGTTCAACGCATGGTTTTCTGTATGATATCACATTAAATTTAT
ACCAAATCCAAAAACTTAAATAAGCTTGAATATGTGAATATAATGGTATTGATCTGACAG
TGGAAAGCTGTTGTCTGGCAGGTTGACCATAATCGGCAAGCGCTCAAATCAATACTGTGA
AGTGGTTGGATATTCAAGCGACTCGATCTCTTCATATCACAAGAGAGAGATATCACAAGG
GCCTTACCAGGTTGTGTGGCCACTTCCAATCAACATTAATAAGGACGGAGTATTAGCTGA
GTTCTGGTAAGTAGCAAGATGGCAGTCCTCCGTTCCATTGCATCTGAATATCTTTCAACT
TCATGAGGCTAATTCTGCACAAGCCCTCACAATGCATGTTCTTTCTATTTTTTCTTACCC
TTTGCTCATGGTTTTGTATGTCAAATAGCCAAACTGCTCCTTTTCGAACCCCGTTTTTTG
TAGCTCGCTCGTTTGTTAATGGCTCGGTGTTTTTGTCTTCTTTTTTTTGTGGATGCAGGG
ATGGATTACTACGGATCACTCTACCGAAACTCTGAGAGTTGTTTTCCTCAAAAGTCATAC
GAATGCATAAGATATATGGTACGCTCGAATAGCTCCCAGTCGAAACCATCCAGTATCTTT
ATATTCCTACATTCCATAGGCGAAATATCCAAAGACAGTTTATATAAGTACGTCTACAAT
ATTCATACGAATGAATGTGGATTGCTGTCGAAATATATATATGTAGATGTATGTGTATGT
CTGGTTCTGCAATGTTTGGCTGTTGCTATGATGGACTTGGTATTCAACTTGTGGTTTAAG
TTGAGCTATGTTATATATTAACTAAGTTCAGATTTTCTTCTATCCTCTTTTAGGAACCAA
ATTATAAGTTACGGTAGGAAATTACGTCGAGAAATATCCTTTATTTCGTTCATCATTGAA
ATTGTTACTCCTGGTCGAGCTTTTGTGCTTGCTTTGTGCTCTCATTGTGTGGATGTTTGT
TGGTAGAATTTCTTCTTGGTGATTAGGTATTTCATGCTTATATGTTTGGTTGGAGGTTTT
GAATTTTTTTTTTTTTTTTTTTGGCTTGGATGATTAGGATTTTTATTAACATATCATAAT
TTTGAAGTATAATTAATTGATTCAATTTAGATTTGTAATGGATAAAAATGAAATAAAAGT
TATTATAATTTAATAAATAATCTATTGTTATAATTATTTTATACATGTTATATAAGATTT
ATAAATATTAATTATTTACTCCACCTGATTTTTGTAATATAATATCTATAATTAATTCTT
TGATTTTATTATTTTATTATTTACTCCATGTTTAGAACATCAATTATTTTATTTTTTAAT
GCGGGTTGGAATTAGTCCCAACGACTCAAGAGAGCAACAGTTATCAAACTTTTCATTCTA
ACAAATAAAGAGCCTTTAGTGTTCATGATGAGTGTGATATAATCAAAACTTTATTATTAG
TTATTTTTGTTTATAATGTTAGGTAATCAATTGATTGGTACTAAAAACAAATGAAAGATA
ATTAATTAATGGTAAATTTTACAAATAAGTAAAATAAAATAAACATATCAATATTAGCTA
TTTTCCACTTAAGGATGTTTTTTTTTTTGTTTTCATCCATGCCAAGTTACTTTTATTTCT
CTGCCACCTATTTTATATCTTATCCTACTAAATTTTCTATTTATTTTCTGAATAATTTTT
TTTTAAAGTTTATTATTGTTTTAAAAAAGAGTTATTTTAAAGTTTTTATTTTTCAATATA
ATCTTTAATAAAAATTGATAAAAAAAGCCTTAATAAATCAATATATTTCATAAGCAAACA
TATATAAAATGTCTCCATTTATTCTCATCTAAACAAGAAATCCTCTCCTCCATTCGAGAC
GAGTACCATCTTTAACCATAACTTCTCGATCTACTTCCATCAAGTTGAGAACATTACATA
ATAGTGAAAACTCGATCATTCATCTCATAATTATTGGATTCTTTATACAACTCTTTCACT
CCAGTAGTTGAAGTGTTTTTTAATTAAAAGATATATTAGAAATTTAGTGATTAAAAAAAA
AAAATCTCTAGGAATTACATATCATAATCAATAATTACGAAAAAAATTAATTAAAAAAAT
GAACTTACCATATAATCCAACAATTATTAATAAAGCTCTCCCTTTTCGTCCCACTCTTTG
GTACATTAATGACTGAAAACGAATCTCTACAATTTATTCATTTATATAATCCAACAATCT
TCTTCTTCCATAGA
