# Supplementary material for: Pumpkin (Cucurbita moschata) HSP20 Gene Family Identification and Expression Under Heat Stress
Source: Front Genet. 2021 Oct 14;12:753953. doi: 10.3389/fgene.2021.753953 (PMC8553033; doi:10.3389/fgene.2021.753953)
Supplement: Supplementary file 10 [file Table7.XLS]

## Sheet: Sheet1
Table S7. Sequence similarity of duplicated genes
Tandem duplication genes
	Sequence similarity
CmoHSP20-10/-11	0.7433
CmoHSP20-22/-23	0.8671
Segmentally duplicated genes
	Sequence similarity
CmoHSP20-10/-28	0.7557
CmoHSP20-16/-25	0.8131
