# Supplementary material for: Pumpkin (Cucurbita moschata) HSP20 Gene Family Identification and Expression Under Heat Stress
Source: Front Genet. 2021 Oct 14;12:753953. doi: 10.3389/fgene.2021.753953 (PMC8553033; doi:10.3389/fgene.2021.753953)
Supplement: Supplementary file 11 [file Table8.XLS]

## Sheet: Sheet1
Table S8. All gene pairs of four different genomes (C. moschata VS A. thaliana, C. moschata VS O. sativa, C. moschata VS Cucumis sativus, and C. moschata VS Cucumis melo)
CmoHSP20-AtHSP20			CmoHSP20-OsHSP20			CmoHSP20-CsHSP20			CmoHSP20-CmHSP20
CmoCh01G009330	AT4G10250		CmoCh01G017990	Os02t0217900-00		CmoCh01G006670	Csa1G527860		CmoCh01G006670	MELO3C020589
CmoCh01G017990	AT5G12030					CmoCh01G017970	Csa4G646340		CmoCh01G017970	MELO3C016897
CmoCh02G008240	AT3G46230					CmoCh01G017990	Csa4G646350		CmoCh01G017990	MELO3C016898
CmoCh02G008240	AT5G59720					CmoCh01G009330	Csa5G646740		CmoCh01G009330	MELO3C022116
CmoCh09G003550	AT5G12030					CmoCh02G012130	Csa4G269140		CmoCh02G012130	MELO3C014715
CmoCh13G000920	AT1G07400					CmoCh03G003990	Csa4G303700		CmoCh03G003990	MELO3C003195
CmoCh13G000920	AT2G29500					CmoCh04G019050	Csa5G591720		CmoCh06G002650	MELO3C009210
CmoCh13G007610	AT4G21870					CmoCh06G008000	Csa3G020080		CmoCh09G003550	MELO3C016897
CmoCh14G012350	AT1G54050					CmoCh06G002650	Csa3G733220		CmoCh10G010550	MELO3C015589
CmoCh14G013730	AT1G52560					CmoCh09G003550	Csa4G646340		CmoCh13G000920	MELO3C020588
CmoCh15G010620	AT4G27670					CmoCh10G010550	Csa1G600110		CmoCh14G000990	MELO3C009210
CmoCh15G007840	AT5G37670					CmoCh13G000920	Csa1G527870		CmoCh14G013730	MELO3C017883
						CmoCh14G000990	Csa3G733220		CmoCh15G001240	MELO3C008263
						CmoCh14G013730	Csa4G005000		CmoCh15G010620	MELO3C005923
						CmoCh15G010620	Csa5G138480		CmoCh15G007840	MELO3C025085
						CmoCh15G001240	Csa6G009400		CmoCh16G009150	MELO3C025424
						CmoCh16G009150	Csa3G081340		CmoCh19G005900	MELO3C018485
						CmoCh19G010850	Csa6G421760		CmoCh19G010850	MELO3C014451
						CmoCh19G005900	Csa7G072770
