# Supplementary material for: Pumpkin (Cucurbita moschata) HSP20 Gene Family Identification and Expression Under Heat Stress
Source: Front Genet. 2021 Oct 14;12:753953. doi: 10.3389/fgene.2021.753953 (PMC8553033; doi:10.3389/fgene.2021.753953)
Supplement: Supplementary file 13 [file Table9.XLS]

## Sheet: Sheet1
Table S9. Information on cis-elements of CmoHSP20 gene promoters
	Phytohormone responsive											Abiotic and biotic stress					Development related								Light responsive elements
	Abscisic acid responsiveness	Auxin responsiveness	auxin-responsive element	gibberellin-responsive element	gibberellin-responsive element	Gibberellin-responsiveness	MeJA-responsiveness	MeJA-responsiveness	Salicylic acid responsiveness	Salicylic acid responsiveness		Low-temperature responsiveness	Defense and stress responsiveness	Drought-inducibility	wound-responsive element		Circadian control	Differentiation of the palisade mesophyll cells	Endosperm expression	Meristem expression	Flavonoid biosynthetic genes regulation	Seed-specific regulation	Zein metabolism regulation		Light responsiveness	Light responsiveness	Light response	light responsive element
	ABRE	AuxRR-core	TGA-element	GARE-motif	P-box	TATC-box	CGTCA-motif	TGACG-motif	TCA-element	SARE		LTR	TC-rich repeats	MBS	WUN-motif		circadian	HD-Zip 1	GCN4_motif	CAT-box	MBSI	RY-element	O2-site		G-box	Box 4	AE-box	GT1-motif
CmoHSP20-1	1						1	1	1			1								1			1		2	1	3
CmoHSP20-2	5			1			1	1																	7
CmoHSP20-3	5				1		1	1																	5	1		2
CmoHSP20-4																							1
CmoHSP20-5	1	1				1	2	2						1									1		1			2
CmoHSP20-6	12			1	1		6	6				1		1						1					14
CmoHSP20-7	1	1		1			1	1				1		1						1					3	3	1
CmoHSP20-8	1						3	3	1								1		1	1			1		1	2		1
CmoHSP20-9	1			1			2	2									2		1	2					1	1	2
CmoHSP20-10			1	1	1									1						2
CmoHSP20-11	2		3	1		1	2	2				1	1										1		5			2
CmoHSP20-12	2		1	2	1	1	2	2				2	2						1	1			3		3		1
CmoHSP20-13	6		3				2	2	1			3					2			2					4		1
CmoHSP20-14	2		1	1			2	2				1		1									1		2		1
CmoHSP20-15	3						1	1	1			3													2	5		2
CmoHSP20-16							1	1				1	1		1											6		1
CmoHSP20-17	4		2				3	3						1											3	1		1
CmoHSP20-18	9			1		2	1	1	1			2													10	1	2	3
CmoHSP20-19	1								1			4	3	1											2		1	1
CmoHSP20-20							4	4					1								1				3		1	3
CmoHSP20-21	2					1	1	1		1			1				1								2	3	1	3
CmoHSP20-22	1		1						1			2								1	1		1		1	3	3	1
CmoHSP20-23	1		1						1			2									1		1		1	3	3	1
CmoHSP20-24	3						2	2	1			1					1			2					4	1
CmoHSP20-25	1				2									2				1					1		1	2		2
CmoHSP20-26	6				1		1	1				1										1			6	3		3
CmoHSP20-27	6	2	1																1						9	1		2
CmoHSP20-28	3		1				2	2												1					2	1
CmoHSP20-29	10			1			1	1	1				2												10	5		1
CmoHSP20-30	3											1	1						1				2		2		2
CmoHSP20-31	0		1						1																	1
CmoHSP20-32	3	1					2	2	1																5	8
CmoHSP20-33	5		1			1	1	1	1											1	1				6	4		2
